# Supplementary material for: 6-Oxo-5-[(trifluoro­meth­yl)sulfon­yl]-1,2,4a,5,6,11b-hexa­hydro-1,3-dioxolo[4,5-j]phenanthridin-2-yl benzoate
Source: Acta Crystallogr Sect E Struct Rep Online. 2011 Jan 15;67(Pt 2):o382. doi: 10.1107/S1600536811001085 (PMC3051489; doi:10.1107/S1600536811001085)
Supplement: Supplementary file 2 [file e-67-0o382-Isup2.hkl]

# 
# h,k,l, Fc-squared, Fo-squared, sigma(Fo-squared) and status flag 
# 
data_I
_shelx_title ' 100924g in P-1' 
_shelx_refln_list_code          4 
_shelx_F_calc_maximum      133.91 
_exptl_crystal_F_000       508.00 
_reflns_d_resolution_high  0.8403 
 
loop_ 
 _symmetry_equiv_pos_as_xyz 
 'x, y, z' 
 '-x, -y, -z' 
 
_cell_length_a     5.3521 
_cell_length_b    15.5146 
_cell_length_c    15.5615 
_cell_angle_alpha 114.351 
_cell_angle_beta   95.145 
_cell_angle_gamma  97.072 
 
_shelx_F_squared_multiplier     1.000 
 
loop_ 
 _refln_index_h 
 _refln_index_k 
 _refln_index_l 
 _refln_F_squared_calc 
 _refln_F_squared_meas 
 _refln_F_squared_sigma 
 _refln_observed_status 
   1   0   0      296.71      345.69     35.25 o 
   2   0   0      155.51      153.26      9.97 o 
   3   0   0       63.23       52.05      9.82 o 
   4   0   0        6.57        0.12      6.23 o 
   5   0   0       29.60       10.89     11.34 o 
   6   0   0       15.51        7.12     12.07 o 
  -6   1   0        4.14        0.02     12.05 o 
  -5   1   0       39.17       34.50     12.98 o 
  -4   1   0       16.86       21.84      6.33 o 
  -3   1   0      161.88      151.41      8.38 o 
  -2   1   0      241.39      195.09      8.80 o 
  -1   1   0      134.58      175.97     18.88 o 
   1   1   0     6071.01     7307.49    292.14 o 
   2   1   0     1982.45     2404.03    121.62 o 
   3   1   0       63.06       71.62      8.91 o 
   4   1   0       42.49       42.21     10.75 o 
   5   1   0        2.69        0.00      9.12 o 
  -6   2   0        5.52        0.02     10.94 o 
  -5   2   0       87.69      103.74     16.60 o 
  -4   2   0        3.33        0.04      4.28 o 
  -3   2   0      133.24      110.46      6.84 o 
  -2   2   0      439.76      403.77     16.13 o 
  -1   2   0     4710.05     4364.58    232.05 o 
   0   2   0     3885.42     3855.21    102.10 o 
   1   2   0       20.13       30.33      6.38 o 
   3   2   0        6.79        0.97      5.62 o 
   4   2   0       43.55       34.99     10.33 o 
   5   2   0       66.28       67.41     13.48 o 
   6   2   0       47.64       40.15      9.77 o 
  -6   3   0        2.04        0.40     11.76 o 
  -5   3   0       32.49       41.03     11.76 o 
  -4   3   0      282.90      271.00     14.37 o 
  -3   3   0      235.58      219.00     10.97 o 
  -2   3   0      313.83      275.81     16.97 o 
  -1   3   0    17931.52    17181.52    659.76 o 
   0   3   0     5135.78     7615.24    453.89 o 
   1   3   0     4780.65     6182.45    303.14 o 
   2   3   0      321.89      378.24     16.48 o 
   3   3   0      111.23      123.48     10.25 o 
   4   3   0       99.00      125.42     22.52 o 
   5   3   0       23.76       12.58     10.84 o 
  -6   4   0        7.93        0.04      9.62 o 
  -5   4   0       14.70       11.34      9.64 o 
  -4   4   0      133.51      125.37      9.06 o 
  -3   4   0      779.61      757.67     29.52 o 
  -2   4   0      262.55      281.45     10.28 o 
  -1   4   0      799.54      730.21     22.98 o 
   0   4   0      489.32      510.04     46.39 o 
   1   4   0     2336.99     3028.73    138.80 o 
   2   4   0      614.14      647.05     35.80 o 
   3   4   0      118.67      106.49      7.80 o 
   4   4   0        6.13        1.46      6.02 o 
   5   4   0        9.08       12.02      9.30 o 
  -6   5   0        3.37        0.04      9.74 o 
  -5   5   0      179.24      156.55     20.19 o 
  -4   5   0      348.04      327.18     16.57 o 
  -3   5   0      103.75       86.47     15.87 o 
  -2   5   0       58.72       61.38      4.00 o 
  -1   5   0     1196.91     1065.09     27.79 o 
   0   5   0      462.56      559.28     19.04 o 
   1   5   0        0.07        0.93      4.35 o 
   2   5   0       43.08       42.79      7.62 o 
   3   5   0       10.34        6.27      7.11 o 
   4   5   0        0.08        1.60      9.56 o 
   5   5   0       25.75       43.32     14.35 o 
  -6   6   0        1.57        6.39     11.74 o 
  -5   6   0       10.92        9.16      9.99 o 
  -4   6   0      263.47      274.71     14.78 o 
  -3   6   0      158.87      136.94      9.14 o 
  -2   6   0      813.91      787.87     24.38 o 
  -1   6   0      687.28      628.74     27.72 o 
   0   6   0      107.95      123.44     13.44 o 
   1   6   0        3.32        0.02      5.28 o 
   2   6   0      347.78      395.39     24.24 o 
   3   6   0       14.34       10.23      8.25 o 
   4   6   0       54.37       43.94     11.54 o 
   5   6   0        0.03        0.00     11.48 o 
  -6   7   0        0.60        0.02     10.45 o 
  -5   7   0        1.19        0.00      7.68 o 
  -4   7   0       15.75       32.39      7.97 o 
  -3   7   0      550.24      540.99     23.64 o 
  -2   7   0       82.88       96.32      5.03 o 
  -1   7   0       82.52       68.14      5.85 o 
   0   7   0      532.16      577.92     28.20 o 
   1   7   0      314.15      345.59     22.28 o 
   2   7   0        0.48        0.02      6.47 o 
   3   7   0      168.81      166.01     15.44 o 
   4   7   0       37.58       14.15     11.84 o 
   5   7   0       36.28       54.11     17.89 o 
  -6   8   0        0.00        0.02      9.54 o 
  -5   8   0       35.72       24.86     12.65 o 
  -4   8   0      213.49      254.89     14.99 o 
  -3   8   0        1.52        2.72      4.67 o 
  -2   8   0      167.89      175.47      8.34 o 
  -1   8   0       97.16      100.68      8.69 o 
   0   8   0        5.62        1.29      3.94 o 
   1   8   0      237.15      252.30     18.11 o 
   2   8   0      151.95      133.73     13.50 o 
   3   8   0       25.55       18.39      9.36 o 
   4   8   0      109.68      117.24     18.78 o 
  -5   9   0        0.05        0.00      9.84 o 
  -4   9   0       77.35      105.24     13.00 o 
  -3   9   0       38.84       26.26      6.80 o 
  -2   9   0       17.19       16.11      7.72 o 
  -1   9   0       43.44       57.73      6.48 o 
   0   9   0       70.72       67.19     10.12 o 
   1   9   0       18.02       19.67      8.81 o 
   2   9   0       98.13      139.86     17.95 o 
   3   9   0       89.84       69.55     14.31 o 
   4   9   0        7.53       11.28     12.63 o 
  -5  10   0       10.56        1.35     11.56 o 
  -4  10   0        2.28        2.01      5.96 o 
  -3  10   0      108.81      144.71     21.00 o 
  -2  10   0       37.46       43.98     11.48 o 
  -1  10   0       22.71       12.45      6.44 o 
   0  10   0      134.47      150.58     11.19 o 
   1  10   0       62.69       79.64     14.33 o 
   2  10   0       30.08       31.73     10.59 o 
   3  10   0       40.18       24.44     13.14 o 
   4  10   0       85.31       93.61     18.78 o 
  -5  11   0        5.07        2.51     11.80 o 
  -4  11   0        0.08        0.02      9.34 o 
  -3  11   0       20.32        8.05     10.85 o 
  -2  11   0       47.33       59.99     13.02 o 
  -1  11   0       58.07       51.54     11.23 o 
   0  11   0       71.57       95.57     11.12 o 
   1  11   0      151.60      143.35     18.37 o 
   2  11   0        2.65        0.00      8.04 o 
   3  11   0       88.49       88.78     17.89 o 
  -5  12   0        3.44       16.76     13.97 o 
  -4  12   0       16.70        9.10     11.22 o 
  -3  12   0        0.01        0.00      8.93 o 
  -2  12   0        8.50        1.52      8.41 o 
  -1  12   0      153.09      133.45     17.87 o 
   0  12   0       30.99       23.50      7.33 o 
   1  12   0       13.91        5.10      8.41 o 
   2  12   0       66.18       46.75     15.10 o 
   3  12   0       97.68       73.41     17.75 o 
  -4  13   0        3.91        1.07     12.29 o 
  -3  13   0       48.90       64.08     15.77 o 
  -2  13   0      151.40      200.03     23.49 o 
  -1  13   0      196.99      189.92     18.41 o 
   0  13   0        0.17        4.58      6.78 o 
   1  13   0        6.52        5.40      8.49 o 
   2  13   0       39.01       47.02     11.92 o 
   3  13   0       23.53       21.14     14.49 o 
  -4  14   0        5.68        0.12     12.01 o 
  -3  14   0        0.70        9.38     11.82 o 
  -2  14   0        2.40        0.00      9.32 o 
  -1  14   0      268.84      311.91     25.51 o 
   0  14   0      132.21      130.28     20.17 o 
   1  14   0       15.31       15.13      8.94 o 
   2  14   0       74.52      101.74     15.02 o 
  -3  15   0       18.99       26.96     14.76 o 
  -2  15   0        4.91        7.44     11.26 o 
  -1  15   0       14.06       10.59     12.33 o 
   0  15   0        3.93       11.50     13.16 o 
   1  15   0        0.12        0.00      9.03 o 
  -2  16   0        8.00        0.00      9.68 o 
  -1  16   0        9.62        0.00     12.29 o 
   0  16   0       26.74       34.85     15.02 o 
   1 -17   1       28.52       18.21     14.33 o 
   2 -17   1       38.92       42.93     16.84 o 
  -1 -16   1        0.29        0.00      9.40 o 
   0 -16   1       94.58       86.67     19.59 o 
   1 -16   1       22.21       13.02     13.12 o 
   2 -16   1       78.83      118.83     21.39 o 
   3 -16   1       26.45       38.16     17.48 o 
  -2 -15   1       11.41       13.15     11.27 o 
  -1 -15   1       18.28       20.36     25.90 o 
   0 -15   1        1.71        5.40     10.61 o 
   1 -15   1        0.30        0.00     11.30 o 
   2 -15   1        2.59        6.29     10.31 o 
   3 -15   1       26.28       53.06     15.95 o 
   4 -15   1        6.53       18.11     14.86 o 
  -2 -14   1       60.03       64.58     34.66 o 
  -1 -14   1       32.73       27.28     10.42 o 
   0 -14   1       34.61       34.05      9.71 o 
   1 -14   1      240.73      225.42     20.44 o 
   2 -14   1       10.99        0.00      9.18 o 
   3 -14   1        1.59        8.91     11.95 o 
   4 -14   1        0.77        0.02     11.91 o 
  -3 -13   1       10.97        8.91     10.98 o 
  -2 -13   1      150.62      197.73     18.12 o 
  -1 -13   1       25.21       23.51      9.07 o 
   0 -13   1       22.43       22.16      7.91 o 
   1 -13   1        0.43        0.00      7.36 o 
   2 -13   1      226.77      243.59     21.24 o 
   3 -13   1        2.09        0.04      8.79 o 
   4 -13   1        0.31        0.00      9.18 o 
  -3 -12   1       68.17      102.76     18.64 o 
  -2 -12   1        8.36        1.29      8.89 o 
  -1 -12   1      163.94      189.82     14.50 o 
   0 -12   1        2.35        1.46      6.08 o 
   1 -12   1       14.13       21.08      9.99 o 
   2 -12   1        2.33        0.02      7.76 o 
   3 -12   1       23.86       14.37     11.54 o 
   4 -12   1       19.71       27.95     11.72 o 
   5 -12   1        1.55        5.11     12.27 o 
  -3 -11   1       90.12      123.77     18.86 o 
  -2 -11   1       65.02       96.01     16.60 o 
  -1 -11   1       11.32       12.11     11.16 o 
   0 -11   1      334.75      351.80     28.51 o 
   1 -11   1        1.67        0.00      4.66 o 
   2 -11   1        8.70        5.05      7.32 o 
   3 -11   1        2.31        0.02      7.86 o 
   4 -11   1       58.61       50.19     14.27 o 
   5 -11   1        0.16        7.50     10.96 o 
  -4 -10   1       14.42       29.23     14.23 o 
  -3 -10   1       16.35       18.13     11.40 o 
  -2 -10   1       52.99       74.22     14.53 o 
  -1 -10   1      289.69      321.74     16.46 o 
   0 -10   1       26.15       43.38      7.07 o 
   1 -10   1       31.10       33.15      6.00 o 
   2 -10   1      149.82      135.27     13.34 o 
   3 -10   1        0.52        0.06      6.71 o 
   4 -10   1        1.83        4.51      9.10 o 
   5 -10   1       11.61        0.00     10.37 o 
  -4  -9   1        0.11        0.00     10.17 o 
  -3  -9   1       10.23       15.30     10.33 o 
  -2  -9   1      127.81      126.72     13.75 o 
  -1  -9   1      196.28      216.28     17.12 o 
   0  -9   1       17.65       21.72      5.48 o 
   1  -9   1      100.11       93.88      7.04 o 
   2  -9   1       16.83       16.18      4.12 o 
   3  -9   1      204.85      224.41     19.49 o 
   4  -9   1        2.34        4.85      9.60 o 
   5  -9   1       19.15       26.03     13.26 o 
  -4  -8   1        4.91        9.68     10.53 o 
  -3  -8   1       42.34       58.92     12.75 o 
  -2  -8   1       55.18       62.64     11.93 o 
  -1  -8   1       27.45       37.42      8.93 o 
   0  -8   1      105.06      103.80      8.16 o 
   1  -8   1       61.95       71.27      6.35 o 
   2  -8   1       19.49       19.06      4.00 o 
   3  -8   1       90.51      104.48     16.19 o 
   4  -8   1      365.28      397.70     28.06 o 
   5  -8   1        0.41        0.02     10.37 o 
   6  -8   1       16.95        7.62     13.60 o 
  -5  -7   1       29.33       29.53     13.89 o 
  -4  -7   1       34.45       37.23     11.97 o 
  -3  -7   1       16.52        7.24      8.27 o 
  -2  -7   1      235.77      251.21     17.87 o 
  -1  -7   1      211.22      270.21     16.84 o 
   0  -7   1       34.89       37.43      6.25 o 
   1  -7   1       15.37       12.03      3.22 o 
   2  -7   1      159.57      153.55      8.05 o 
   3  -7   1      120.45      122.57      8.43 o 
   4  -7   1       28.59       56.58     13.54 o 
   5  -7   1       38.94       30.32     11.12 o 
   6  -7   1        5.06        7.58     11.89 o 
  -5  -6   1        5.96       11.20     12.59 o 
  -4  -6   1       25.59       23.23     10.83 o 
  -3  -6   1       67.91       84.39     12.69 o 
  -2  -6   1      148.63      170.12     13.95 o 
  -1  -6   1      567.91      731.82     39.96 o 
   0  -6   1      152.18      142.51      6.70 o 
   1  -6   1     1034.06     1094.84     43.57 o 
   2  -6   1     1002.35     1041.99     30.23 o 
   3  -6   1      114.18      100.90      5.60 o 
   4  -6   1        2.16        4.06      8.91 o 
   5  -6   1       52.70       76.10     15.60 o 
   6  -6   1       18.27       32.00     14.23 o 
  -5  -5   1       16.65       10.73     12.96 o 
  -4  -5   1      119.47      132.11     18.74 o 
  -3  -5   1       33.20       34.85      9.44 o 
  -2  -5   1        6.26       52.25      8.27 o 
  -1  -5   1      733.92      976.06     48.80 o 
   0  -5   1      600.52      679.99     16.57 o 
   1  -5   1     1127.90     1338.47     36.78 o 
   2  -5   1     1104.86     1167.61     33.38 o 
   3  -5   1       90.61       80.79      6.58 o 
   4  -5   1      180.05      162.23     15.28 o 
   5  -5   1       19.39       13.04      9.74 o 
   6  -5   1       65.80       77.44     17.04 o 
  -5  -4   1       72.81       90.16     12.74 o 
  -4  -4   1        2.26        0.32      5.40 o 
  -3  -4   1       26.83       38.71      9.37 o 
  -2  -4   1     2293.89     2537.89    116.04 o 
  -1  -4   1     2035.78     2905.26    132.98 o 
   0  -4   1      204.92      278.53     21.97 o 
   1  -4   1      316.12      286.86      5.89 o 
   2  -4   1        0.38        0.26      1.84 o 
   3  -4   1        2.87        6.05      4.03 o 
   4  -4   1       86.18       93.79     16.27 o 
   5  -4   1      226.15      228.67     20.90 o 
   6  -4   1       35.19       31.78     13.48 o 
  -6  -3   1        0.78        4.91      8.61 o 
  -5  -3   1        0.29        3.22      6.13 o 
  -4  -3   1       93.38      122.26     11.56 o 
  -3  -3   1      149.00      156.14      9.51 o 
  -2  -3   1      784.96      886.38     28.09 o 
  -1  -3   1    11127.01    14618.39    649.45 o 
   0  -3   1     2392.70     2330.07     44.96 o 
   1  -3   1      317.50      358.19     19.74 o 
   2  -3   1     1439.73     1496.77     47.92 o 
   3  -3   1      438.05      427.20     18.62 o 
   4  -3   1       76.11       79.28     13.62 o 
   5  -3   1      112.41      197.61     23.33 o 
   6  -3   1       38.72       30.89     13.54 o 
  -6  -2   1       10.57       10.08      7.72 o 
  -5  -2   1       12.96        3.70     10.59 o 
  -4  -2   1       30.83       29.27      9.94 o 
  -3  -2   1       19.00       21.35      6.91 o 
  -2  -2   1      304.15      323.27     15.83 o 
  -1  -2   1    14929.18    17615.31    758.87 o 
   0  -2   1      271.14      669.55     78.35 o 
   1  -2   1      322.46      337.94     19.88 o 
   2  -2   1        5.63        7.76      2.27 o 
   3  -2   1     1110.80     1110.86     42.40 o 
   4  -2   1        0.33        0.04      6.93 o 
   5  -2   1        0.68        0.02     10.71 o 
   6  -2   1       18.54       10.77     12.92 o 
  -6  -1   1        4.44        0.04     11.18 o 
  -5  -1   1        1.53        0.02      8.95 o 
  -4  -1   1       64.06       42.77     10.89 o 
  -3  -1   1      160.44      138.20     10.87 o 
  -2  -1   1      155.12      211.45     15.89 o 
  -1  -1   1     6046.14     7661.20    413.34 o 
   1  -1   1     2580.12     2357.79     55.90 o 
   2  -1   1       24.95       27.19      6.55 o 
   3  -1   1      194.57      172.91     13.77 o 
   4  -1   1      181.51      145.35     14.65 o 
   5  -1   1      335.50      291.80     23.63 o 
   6  -1   1       17.38       19.59     13.54 o 
  -6   0   1        4.55        0.04     11.54 o 
  -5   0   1      188.43      162.33     16.33 o 
  -4   0   1       52.67       56.01     11.48 o 
  -3   0   1      101.41      110.14     11.12 o 
  -2   0   1      812.09      838.69     45.40 o 
  -1   0   1      282.14      281.59      4.79 o 
   1   0   1     7095.11     7987.50    301.16 o 
   2   0   1       27.29       38.06      7.62 o 
   3   0   1       13.89        4.81      6.02 o 
   4   0   1        4.87        2.67      8.33 o 
   5   0   1       70.92       74.28     15.60 o 
   6   0   1       47.19       34.14     15.83 o 
  -6   1   1       15.02        0.04     10.67 o 
  -5   1   1        3.23        3.68      9.97 o 
  -4   1   1      366.78      334.43     17.14 o 
  -3   1   1      292.05      289.75     15.09 o 
  -2   1   1        4.44        1.79      2.55 o 
  -1   1   1     7598.72     7180.23    482.81 o 
   0   1   1      856.53      550.23     25.24 o 
   1   1   1     5735.41     5629.08    202.82 o 
   2   1   1      138.83      145.92     10.09 o 
   3   1   1       17.06       10.96      6.91 o 
   4   1   1        0.83        0.10      7.34 o 
   5   1   1       13.18       21.59     11.12 o 
   6   1   1        8.65        5.95      6.25 o 
  -6   2   1       38.55        9.92     11.70 o 
  -5   2   1      206.76      209.39     19.63 o 
  -4   2   1        2.27        0.86      4.46 o 
  -3   2   1       52.70       53.17      5.94 o 
  -2   2   1      575.16      496.70     31.60 o 
  -1   2   1        0.18        0.07      5.34 o 
   0   2   1     2043.22     1792.12     39.46 o 
   1   2   1      468.39      506.45     32.95 o 
   2   2   1        0.13        0.35      2.76 o 
   3   2   1        6.41        6.47      4.50 o 
   4   2   1       92.25      120.68     21.58 o 
   5   2   1       89.81      112.00     13.25 o 
  -6   3   1        0.28        0.06     10.27 o 
  -5   3   1      112.05      125.00     18.13 o 
  -4   3   1      347.95      309.11     15.49 o 
  -3   3   1       79.26       74.37     10.39 o 
  -2   3   1       62.21       64.03      5.36 o 
  -1   3   1     1159.83     1083.54     60.25 o 
   0   3   1     1722.78     1966.37    141.03 o 
   1   3   1      668.14      824.56     37.62 o 
   2   3   1     1235.88     1365.86     45.77 o 
   3   3   1        4.48        1.32      4.53 o 
   4   3   1       71.10       87.12     11.99 o 
   5   3   1        4.89        0.61      7.38 o 
  -6   4   1        0.02        5.30     11.34 o 
  -5   4   1        0.84        0.04      9.02 o 
  -4   4   1      331.17      290.79     28.84 o 
  -3   4   1     1133.81     1117.97     43.24 o 
  -2   4   1     2230.54     2212.32     75.45 o 
  -1   4   1        9.38        7.33      5.44 o 
   0   4   1      263.80      275.31     29.55 o 
   1   4   1     4473.73     5635.00    269.40 o 
   2   4   1     1040.40      981.74     50.49 o 
   3   4   1      156.72      137.57     13.46 o 
   4   4   1       18.20       17.38      8.58 o 
   5   4   1       11.31       12.93      8.45 o 
  -6   5   1        8.23       14.31     12.92 o 
  -5   5   1       99.43      120.27     18.23 o 
  -4   5   1      190.89      175.16     11.54 o 
  -3   5   1      244.58      274.08     13.46 o 
  -2   5   1      390.92      395.85     18.24 o 
  -1   5   1        0.01        1.94      2.61 o 
   0   5   1        9.21        1.44      7.07 o 
   1   5   1     1943.45     2596.04    123.02 o 
   2   5   1       96.74      118.19     11.00 o 
   3   5   1      332.50      278.68     19.73 o 
   4   5   1       23.18       30.08     11.84 o 
   5   5   1        1.15        0.00     12.07 o 
  -6   6   1        9.14        5.05     11.08 o 
  -5   6   1        0.67        1.33      9.82 o 
  -4   6   1      553.25      542.76     24.18 o 
  -3   6   1      244.71      267.95     13.83 o 
  -2   6   1      465.96      402.31     18.53 o 
  -1   6   1       69.16       69.42      6.70 o 
   0   6   1       42.67       39.60      5.60 o 
   1   6   1      596.07      724.77     40.16 o 
   2   6   1      324.85      353.23     23.41 o 
   3   6   1        6.59        0.04      6.47 o 
   4   6   1       66.90       58.30     14.94 o 
   5   6   1        1.99        0.00     11.66 o 
  -6   7   1        0.02        0.02     11.68 o 
  -5   7   1        0.00        0.02      9.46 o 
  -4   7   1      103.64      129.23     24.06 o 
  -3   7   1      994.29     1039.71     40.85 o 
  -2   7   1      394.34      308.29     14.49 o 
  -1   7   1       44.13       45.35      6.40 o 
   0   7   1       99.20       68.00      9.58 o 
   1   7   1       22.80       33.15      9.40 o 
   2   7   1        0.79        1.62      6.67 o 
   3   7   1      283.25      278.74     21.95 o 
   4   7   1        1.75        0.08      9.74 o 
   5   7   1        7.03       12.49     15.30 o 
  -5   8   1        6.59        0.02     10.05 o 
  -4   8   1       21.84        9.26      6.13 o 
  -3   8   1       28.85       26.70     16.00 o 
  -2   8   1        3.43        1.91      4.05 o 
  -1   8   1       66.64       69.13      6.45 o 
   0   8   1       97.90      105.15     11.76 o 
   1   8   1        3.95        0.04      7.34 o 
   2   8   1      177.49      167.04     15.40 o 
   3   8   1       71.15       67.61     14.53 o 
   4   8   1       43.53       34.83     14.41 o 
  -5   9   1       29.10       32.73     13.70 o 
  -4   9   1       75.50       88.29     10.80 o 
  -3   9   1       17.33        8.89      8.87 o 
  -2   9   1       23.67       18.62      8.00 o 
  -1   9   1      722.79      667.75     38.37 o 
   0   9   1        2.01        6.41      6.71 o 
   1   9   1       89.44       72.49     13.12 o 
   2   9   1       65.44      106.24     16.92 o 
   3   9   1      172.14      173.25     18.29 o 
   4   9   1        4.77       17.95     14.21 o 
  -5  10   1        1.74        0.08      9.84 o 
  -4  10   1       46.64       65.26     23.34 o 
  -3  10   1      421.44      378.88     26.76 o 
  -2  10   1      238.82      222.47     18.47 o 
  -1  10   1       12.15       11.28      9.54 o 
   0  10   1       11.20        8.92      5.89 o 
   1  10   1        3.58        0.02      9.20 o 
   2  10   1        8.22       12.94     10.67 o 
   3  10   1       75.89       74.32     15.32 o 
   4  10   1       42.91       51.42     16.82 o 
  -5  11   1        3.53        0.10     10.75 o 
  -4  11   1        0.80        0.06      6.13 o 
  -3  11   1       62.48       86.03     15.91 o 
  -2  11   1      378.67      410.94     28.78 o 
  -1  11   1      211.68      149.15     15.16 o 
   0  11   1       30.63       26.03      8.38 o 
   1  11   1       11.90        0.02      9.74 o 
   2  11   1        9.35        0.00     10.45 o 
   3  11   1       11.68        0.02     10.19 o 
  -5  12   1        6.02        0.12     11.04 o 
  -4  12   1        9.62        8.02     11.50 o 
  -3  12   1        0.09        0.04      9.06 o 
  -2  12   1        2.26        0.06      7.78 o 
  -1  12   1        2.98       19.43     11.48 o 
   0  12   1      129.24      130.52     37.48 o 
   1  12   1       23.15       14.65     10.90 o 
   2  12   1      169.05      137.25     20.44 o 
   3  12   1        2.50        0.00     11.10 o 
  -4  13   1        9.15       17.79     13.18 o 
  -3  13   1       32.27       14.37     10.61 o 
  -2  13   1        9.97        4.04      8.85 o 
  -1  13   1      416.86      367.26     27.59 o 
   0  13   1        9.58        5.52      9.42 o 
   1  13   1       13.14       11.28     11.34 o 
   2  13   1        2.37        8.63     13.24 o 
  -4  14   1        9.01       28.82     15.52 o 
  -3  14   1       12.89        7.46     12.23 o 
  -2  14   1       19.11       25.29     12.45 o 
  -1  14   1       49.64       52.39     14.74 o 
   0  14   1      154.24      132.40     18.72 o 
   1  14   1        0.20        0.00      7.81 o 
   2  14   1       19.53       33.58     23.09 o 
  -3  15   1        1.28        0.06      9.20 o 
  -2  15   1        1.20        2.81     11.68 o 
  -1  15   1        1.21        0.75     10.92 o 
   0  15   1        7.12       10.07     11.52 o 
   1  15   1        3.04        0.00     11.72 o 
  -2  16   1        6.24        0.00     12.05 o 
  -1  16   1        7.31        1.48     10.69 o 
   0  16   1        0.16        0.06     12.33 o 
   0 -17   2      122.29      134.12     23.16 o 
   1 -17   2        0.96        0.00     12.05 o 
   2 -17   2        0.30        0.00     10.81 o 
  -1 -16   2        0.18        5.35      9.35 o 
   0 -16   2       37.83       25.21     13.97 o 
   1 -16   2      172.14      208.14     24.92 o 
   2 -16   2       63.40       84.01     18.03 o 
   3 -16   2        0.00        4.77     12.71 o 
  -2 -15   2       98.04      103.32     15.19 o 
  -1 -15   2       13.45       17.49     10.28 o 
   0 -15   2        0.90        4.27      8.44 o 
   1 -15   2        0.35        0.00      8.69 o 
   2 -15   2       59.83       51.67     15.38 o 
   3 -15   2       31.83       28.80     16.49 o 
   4 -15   2        0.76        0.00     11.70 o 
  -3 -14   2       36.81       27.07     21.10 o 
  -2 -14   2       32.83       16.87     14.76 o 
  -1 -14   2       20.06       15.43      9.58 o 
   0 -14   2      152.91      171.71     34.58 o 
   1 -14   2        0.05        0.08      9.60 o 
   2 -14   2       23.86       12.03     11.40 o 
   3 -14   2        9.71       17.95     11.02 o 
   4 -14   2        2.90        0.00     11.52 o 
  -3 -13   2      130.25      158.74     29.21 o 
  -2 -13   2       73.33       92.49     13.28 o 
  -1 -13   2       76.69       67.75     13.43 o 
   0 -13   2       35.85       40.68      8.43 o 
   1 -13   2      104.26       97.75     15.10 o 
   2 -13   2       42.42       36.30     12.37 o 
   3 -13   2        6.00        0.02     10.27 o 
   4 -13   2        4.12        2.73     10.45 o 
   5 -13   2        1.47        0.06     12.55 o 
  -3 -12   2        0.43        2.90      8.94 o 
  -2 -12   2        1.53        1.00      7.99 o 
  -1 -12   2      264.89      261.14     15.14 o 
   0 -12   2        0.05        0.12      5.10 o 
   1 -12   2       16.35        7.92      5.48 o 
   2 -12   2      134.06      179.56     21.30 o 
   3 -12   2       38.52       28.72     11.89 o 
   4 -12   2        0.04        0.02      8.59 o 
   5 -12   2       11.52       19.59     13.14 o 
  -4 -11   2       61.96       51.81     19.04 o 
  -3 -11   2       22.54       33.42     10.98 o 
  -2 -11   2      183.19      168.11     13.82 o 
  -1 -11   2      109.05      145.89     13.44 o 
   0 -11   2        1.10        0.10      4.78 o 
   1 -11   2        8.98        6.23      4.81 o 
   2 -11   2       52.03       45.60     10.83 o 
   3 -11   2       89.88      114.49     18.23 o 
   4 -11   2       81.56      134.03     20.05 o 
   5 -11   2        1.91        0.02     10.71 o 
  -3 -10   2       33.43       29.53     11.08 o 
  -2 -10   2      275.03      263.76     15.34 o 
  -1 -10   2      328.26      344.03     17.77 o 
   0 -10   2        0.25        0.98      4.41 o 
   1 -10   2       81.75       93.90     14.49 o 
   2 -10   2        1.49        6.35      4.01 o 
   3 -10   2        5.37        0.04      7.70 o 
   4 -10   2        8.61        3.05      8.85 o 
   5 -10   2       16.61        0.00     11.06 o 
  -4  -9   2       20.71       30.79     12.88 o 
  -3  -9   2       12.28       13.83      9.70 o 
  -2  -9   2       74.85      110.79     15.62 o 
  -1  -9   2      358.21      362.72     15.92 o 
   0  -9   2       48.72       72.22     21.32 o 
   1  -9   2       30.48       19.98      4.41 o 
   2  -9   2        1.22        0.02      3.34 o 
   3  -9   2       26.01       35.64     10.13 o 
   4  -9   2       78.98       73.09     15.20 o 
   5  -9   2        6.42        3.66     10.43 o 
  -4  -8   2       40.08       49.62     13.42 o 
  -3  -8   2      100.42      101.31     15.00 o 
  -2  -8   2        5.34       10.29      8.61 o 
  -1  -8   2       32.07       53.61      6.66 o 
   0  -8   2        6.18        5.52      3.94 o 
   1  -8   2     1789.38     1876.91     64.87 o 
   2  -8   2      107.50      110.28      6.97 o 
   3  -8   2      290.20      295.96     22.34 o 
   4  -8   2      113.04      136.78     20.03 o 
   5  -8   2        8.81        0.04      8.53 o 
   6  -8   2        4.58       10.85     13.22 o 
  -4  -7   2        4.08        0.08      7.58 o 
  -3  -7   2      707.41      744.88     41.34 o 
  -2  -7   2      357.49      355.25     23.29 o 
  -1  -7   2       13.93       16.44      4.62 o 
   0  -7   2      401.37      422.62     20.76 o 
   1  -7   2      399.40      476.83     17.29 o 
   2  -7   2       94.57      115.26      6.62 o 
   3  -7   2       25.34       24.95      3.87 o 
   4  -7   2       64.15       57.04     12.82 o 
   5  -7   2      215.91      212.81     20.37 o 
   6  -7   2        0.17        0.00     11.97 o 
  -4  -6   2       93.67      119.76     17.12 o 
  -3  -6   2      113.11      119.54     11.46 o 
  -2  -6   2     1341.78     1528.84     72.65 o 
  -1  -6   2       65.22       95.66     15.96 o 
   0  -6   2      119.71      134.26      8.81 o 
   1  -6   2     1474.17     1728.37     77.52 o 
   2  -6   2     1073.69     1283.12     54.04 o 
   3  -6   2        3.30        7.58      3.04 o 
   4  -6   2       25.63       28.48     10.98 o 
   5  -6   2       35.32       42.39     14.23 o 
   6  -6   2        6.68        9.50     10.57 o 
  -5  -5   2        2.66        7.36      7.71 o 
  -4  -5   2       53.24       74.61      9.54 o 
  -3  -5   2      106.79      106.18     13.16 o 
  -2  -5   2      993.31     1179.31     54.58 o 
  -1  -5   2      474.25      546.64     20.16 o 
   0  -5   2      408.93      484.36     24.74 o 
   1  -5   2      269.16      316.66     16.25 o 
   2  -5   2     2848.20     3071.78     87.81 o 
   3  -5   2      108.54       98.62      8.91 o 
   4  -5   2       72.17       94.19     15.97 o 
   5  -5   2        0.38        0.00     10.35 o 
   6  -5   2       32.91       42.95     14.59 o 
  -5  -4   2      213.71      203.53     13.73 o 
  -4  -4   2       55.42       53.08      9.31 o 
  -3  -4   2        9.56        3.23      4.03 o 
  -2  -4   2       91.38       94.38      9.95 o 
  -1  -4   2     3063.75     4320.03    145.41 o 
   0  -4   2      626.82      795.28     16.23 o 
   1  -4   2      641.03      607.17     29.20 o 
   2  -4   2        0.89        0.84      1.98 o 
   3  -4   2      673.31      604.18     19.19 o 
   4  -4   2      601.46      613.76     37.56 o 
   5  -4   2      244.70      217.56     20.40 o 
   6  -4   2        1.29        0.00     11.62 o 
  -5  -3   2        6.81        5.61      6.39 o 
  -3  -3   2        0.01        0.18      5.28 o 
  -2  -3   2     1024.84     1206.41     45.39 o 
  -1  -3   2     6950.22     8442.82    580.42 o 
   0  -3   2        3.72        0.64      4.98 o 
   1  -3   2      874.78      883.12     26.93 o 
   2  -3   2      805.99      776.39     22.54 o 
   3  -3   2       79.26       91.85     13.10 o 
   4  -3   2       40.97       31.53     11.70 o 
   5  -3   2       74.17       84.79     16.07 o 
   6  -3   2        8.75        6.71     10.59 o 
  -5  -2   2        5.63        0.06      8.07 o 
  -4  -2   2       17.48       12.79      7.56 o 
  -3  -2   2        6.13        4.14      5.38 o 
  -2  -2   2       69.82       77.30      9.04 o 
  -1  -2   2    12358.57    15137.65    751.82 o 
   0  -2   2    10444.68    10325.93    363.74 o 
   1  -2   2       15.43       10.18      6.09 o 
   2  -2   2      724.13      649.28     20.12 o 
   3  -2   2      117.91      103.51     14.01 o 
   4  -2   2      121.63       94.05     15.10 o 
   5  -2   2        0.29        0.79     11.26 o 
   6  -2   2        5.82       15.75     12.69 o 
  -6  -1   2       72.96       58.84     15.56 o 
  -5  -1   2       19.80       14.67      9.84 o 
  -4  -1   2       42.21       31.43      9.00 o 
  -3  -1   2      184.07      182.93     15.04 o 
  -2  -1   2     3597.09     4042.69    180.48 o 
  -1  -1   2      236.49      268.57     19.06 o 
   0  -1   2     1268.78     1726.18    146.75 o 
   1  -1   2     1007.80      952.11     22.71 o 
   2  -1   2       11.10        8.37      3.39 o 
   3  -1   2      140.58      105.25     11.16 o 
   4  -1   2      340.23      312.03     23.93 o 
   5  -1   2      125.24      145.07     20.50 o 
   6  -1   2        8.03        0.04     12.37 o 
  -6   0   2       12.23       13.08     12.80 o 
  -5   0   2      155.04      134.08     11.97 o 
  -4   0   2        0.70        0.08      4.43 o 
  -3   0   2      213.99      198.09     13.30 o 
  -2   0   2        0.16        0.57      3.38 o 
  -1   0   2      187.53      207.97     15.96 o 
   0   0   2     1292.46      953.92     25.58 o 
   1   0   2      156.96      134.97     12.82 o 
   2   0   2     1362.04     1403.86     71.11 o 
   3   0   2       42.13       29.37      8.43 o 
   4   0   2        1.32        7.60      8.85 o 
   5   0   2        2.91        0.00      9.76 o 
  -6   1   2       18.85       30.42     13.42 o 
  -5   1   2       36.99       26.84     16.70 o 
  -4   1   2      382.34      356.36     17.02 o 
  -3   1   2       30.09       39.68      6.10 o 
  -2   1   2      389.96      418.62     16.77 o 
  -1   1   2     3677.55     3218.52     76.86 o 
   0   1   2     1592.31     1353.23     26.85 o 
   1   1   2     1775.46     1733.83     49.05 o 
   3   1   2      187.58      187.80     15.36 o 
   4   1   2       49.36       31.92     12.13 o 
   5   1   2       10.48        6.76      7.47 o 
  -6   2   2       42.43       30.34     14.03 o 
  -5   2   2       83.85       79.24     10.55 o 
  -4   2   2        1.02        0.10      4.63 o 
  -3   2   2        0.17        0.39      3.34 o 
  -2   2   2       21.07       35.47      5.28 o 
  -1   2   2     1530.68     1578.49     83.49 o 
   0   2   2      674.62      618.18     32.18 o 
   1   2   2     7315.83     6634.93    323.39 o 
   2   2   2       24.57       17.46      4.04 o 
   3   2   2       60.98       62.58      9.57 o 
   4   2   2       19.02       12.91      8.06 o 
   5   2   2       28.95       31.27      9.18 o 
  -6   3   2        0.96        1.68     10.11 o 
  -5   3   2       45.49       35.98     11.91 o 
  -4   3   2       99.02      117.47     11.26 o 
  -3   3   2       25.27       12.53      4.75 o 
  -2   3   2      341.57      312.22     15.61 o 
  -1   3   2      317.45      244.87     21.26 o 
   0   3   2     2782.58     2879.15    179.35 o 
   1   3   2     4139.12     3914.52    178.46 o 
   2   3   2     1254.61     1142.11     57.81 o 
   3   3   2       88.22      113.92     10.52 o 
   4   3   2        0.06        0.02      5.28 o 
   5   3   2        7.06        0.02      6.86 o 
  -6   4   2       19.24        5.40     11.22 o 
  -5   4   2        0.40        0.04      9.30 o 
  -4   4   2      177.00      175.02     10.97 o 
  -3   4   2      149.35      121.51      8.00 o 
  -2   4   2      236.35      211.20     25.49 o 
  -1   4   2     3727.71     3540.60     99.94 o 
   0   4   2     3346.80     3276.50    126.82 o 
   1   4   2      876.33     1088.33     53.36 o 
   2   4   2      406.69      445.76     27.11 o 
   3   4   2      152.53      131.04     16.15 o 
   4   4   2        0.11        0.04      9.80 o 
   5   4   2       13.39       12.51     14.35 o 
  -6   5   2        0.03        0.06     10.73 o 
  -5   5   2        9.30       12.51      8.41 o 
  -4   5   2       10.09       16.16      5.92 o 
  -3   5   2       26.52       22.11      7.89 o 
  -2   5   2      257.83      270.15     11.94 o 
  -1   5   2        8.72        4.61      5.24 o 
   0   5   2      380.53      303.20     25.08 o 
   1   5   2     3508.55     4357.75    209.86 o 
   2   5   2       74.59       88.53     12.51 o 
   3   5   2      220.70      158.09     14.72 o 
   4   5   2      167.45      150.89     19.81 o 
   5   5   2        3.82        0.00     12.77 o 
  -6   6   2       23.51        6.23     12.88 o 
  -5   6   2       10.47        7.30      8.75 o 
  -4   6   2       82.58      148.90     27.53 o 
  -3   6   2       53.83       95.97      9.44 o 
  -2   6   2      303.18      284.16     14.72 o 
  -1   6   2      379.28      331.26     18.51 o 
   0   6   2       21.31        9.12      5.42 o 
   1   6   2      118.74      130.76     11.95 o 
   2   6   2      725.58      724.08     39.82 o 
   3   6   2      280.87      258.16     21.28 o 
   4   6   2       12.79       18.39     13.02 o 
   5   6   2        1.45        5.34     14.55 o 
  -6   7   2        5.45        8.45     11.42 o 
  -5   7   2        7.05        0.04      9.32 o 
  -4   7   2      320.25      326.27     16.95 o 
  -3   7   2       27.71       34.92      6.72 o 
  -2   7   2      660.06      587.81     23.90 o 
  -1   7   2      220.41      203.47      9.87 o 
   0   7   2        8.47       12.45      5.42 o 
   1   7   2      265.24      265.26     18.45 o 
   2   7   2       17.40        6.87      8.31 o 
   3   7   2       95.45      118.03     16.82 o 
   4   7   2        4.65        2.47     11.99 o 
  -5   8   2        2.20        0.08     10.65 o 
  -4   8   2       17.63        8.69     11.26 o 
  -3   8   2      405.53      396.97     19.13 o 
  -2   8   2       31.45       32.25      5.73 o 
  -1   8   2        4.19        2.41      4.31 o 
   0   8   2      336.18      368.35     25.61 o 
   1   8   2      132.87      165.00     17.65 o 
   2   8   2      306.17      307.79     23.31 o 
   3   8   2        0.02        0.04      9.42 o 
   4   8   2        0.33        0.02     10.47 o 
  -5   9   2       21.76       34.54     14.41 o 
  -4   9   2       14.13       17.21     11.49 o 
  -3   9   2       18.02       19.73      7.47 o 
  -2   9   2      281.11      231.24     18.66 o 
  -1   9   2        1.77        3.30      4.20 o 
   0   9   2        1.52        0.53      6.33 o 
   1   9   2      432.77      453.59     29.27 o 
   2   9   2       94.38      105.51     17.91 o 
   3   9   2       22.05        0.42      9.88 o 
   4   9   2       21.03       17.42     14.70 o 
  -5  10   2       13.65        0.14     12.33 o 
  -4  10   2        8.67        7.58      6.22 o 
  -3  10   2      115.31      154.08     14.72 o 
  -2  10   2      711.71      658.96     38.26 o 
  -1  10   2      103.17       94.62     14.74 o 
   0  10   2        3.84        0.36      5.54 o 
   1  10   2       28.16       16.27     10.35 o 
   2  10   2       16.97        1.33     10.55 o 
   3  10   2       21.15       11.34     12.59 o 
  -5  11   2        1.65        7.12     12.27 o 
  -4  11   2        1.33        0.04      6.42 o 
  -3  11   2       50.44       58.52     13.04 o 
  -2  11   2      885.25      845.32     47.70 o 
  -1  11   2      261.83      270.09     21.33 o 
   0  11   2       94.40       71.41     14.41 o 
   1  11   2        0.48        0.02      7.12 o 
   2  11   2        1.59        0.02     10.53 o 
   3  11   2        3.61        3.44     12.49 o 
  -4  12   2        0.80        0.08     10.09 o 
  -3  12   2       20.38        8.05     10.11 o 
  -2  12   2       16.17       10.03      8.83 o 
  -1  12   2      126.62      139.51     19.47 o 
   0  12   2      220.59      167.55     16.47 o 
   1  12   2       19.38       14.86     10.63 o 
   2  12   2       31.03       17.42     11.95 o 
   3  12   2       10.75        5.94     14.31 o 
  -4  13   2        0.09        3.34     13.04 o 
  -3  13   2        4.01        0.06     10.33 o 
  -2  13   2       62.73       60.58     13.54 o 
  -1  13   2       81.08       83.34     16.49 o 
   0  13   2       44.90       36.95     12.88 o 
   1  13   2        0.38        0.02     10.63 o 
   2  13   2       40.12       54.39     16.84 o 
  -3  14   2       29.91        6.81     12.67 o 
  -2  14   2       10.24        3.25     10.53 o 
  -1  14   2        7.09        0.04      9.36 o 
   0  14   2       23.79       10.21     11.30 o 
   1  14   2        8.96        0.59      9.85 o 
  -3  15   2       12.47        3.34     13.93 o 
  -2  15   2        1.49        0.00      9.10 o 
  -1  15   2        0.28        0.38     10.75 o 
   0  15   2        0.10        3.09     10.35 o 
   0 -17   3       23.87       20.33     14.23 o 
   1 -17   3        5.89        5.09     11.24 o 
   2 -17   3       10.87        0.04     12.37 o 
  -1 -16   3       11.87        9.09      9.75 o 
   0 -16   3        9.41        6.85     12.29 o 
   1 -16   3      124.01      163.97     22.58 o 
   2 -16   3        0.42        0.00     11.26 o 
   3 -16   3       13.12       10.73     14.17 o 
  -2 -15   3       34.31       50.11     21.53 o 
  -1 -15   3        4.95        2.04      8.67 o 
   0 -15   3        1.21        0.04      8.02 o 
   1 -15   3       13.03        6.81     10.19 o 
   2 -15   3       55.47       55.45     15.20 o 
   3 -15   3        1.74        8.21     14.29 o 
   4 -15   3        7.19       15.02     15.42 o 
  -3 -14   3        6.42        0.04     16.66 o 
  -2 -14   3       14.59        0.02     15.79 o 
  -1 -14   3       51.63       50.47     10.71 o 
   0 -14   3       95.87      115.65     16.54 o 
   1 -14   3        7.35        1.96      9.16 o 
   2 -14   3       12.64        8.04     11.02 o 
   3 -14   3       49.06       64.93     17.36 o 
   4 -14   3        5.09        5.22     13.68 o 
  -3 -13   3       36.56       44.53     17.95 o 
  -2 -13   3        0.07        0.00      7.20 o 
  -1 -13   3       12.97       15.09      8.19 o 
   0 -13   3       92.03       97.99     11.40 o 
   1 -13   3      132.02      129.59     11.43 o 
   2 -13   3        3.86        0.00      6.91 o 
   3 -13   3        5.34        0.00      9.68 o 
   4 -13   3       14.79       27.73     14.05 o 
   5 -13   3        0.97       11.02     13.75 o 
  -4 -12   3        2.36        0.00     17.91 o 
  -3 -12   3       32.18       88.84     22.64 o 
  -2 -12   3       60.94       76.04     11.78 o 
  -1 -12   3      166.63      157.54     11.64 o 
   0 -12   3        1.38        0.24      5.31 o 
   1 -12   3       78.11       73.54     10.99 o 
   2 -12   3       56.22       66.64     14.57 o 
   3 -12   3        8.37        0.04      8.83 o 
   4 -12   3        5.20       13.24     12.37 o 
   5 -12   3        0.04        0.04     11.52 o 
  -4 -11   3       47.67       57.79     19.59 o 
  -3 -11   3       39.18       68.48     21.10 o 
  -2 -11   3        6.73        5.94      7.83 o 
  -1 -11   3      697.30      721.17     28.60 o 
   0 -11   3       24.29       18.18      5.74 o 
   1 -11   3        9.57       16.05      5.24 o 
   2 -11   3      124.40      156.23     18.90 o 
   3 -11   3      302.08      317.53     24.15 o 
   4 -11   3        0.02        0.02      8.55 o 
   5 -11   3        0.47        0.02     11.24 o 
  -4 -10   3      116.70      131.85     25.04 o 
  -3 -10   3       38.27       50.90     10.64 o 
  -2 -10   3      441.11      462.94     25.64 o 
  -1 -10   3      238.29      242.63     14.25 o 
   0 -10   3      158.65      151.29      9.71 o 
   1 -10   3      232.02      244.93     12.06 o 
   2 -10   3       11.98       13.47      4.88 o 
   3 -10   3        0.60        0.42      7.56 o 
   4 -10   3       55.52       59.08     15.50 o 
   5 -10   3        1.21        0.93     10.07 o 
  -5  -9   3       16.04       25.11     15.34 o 
  -4  -9   3       65.99       53.73     17.50 o 
  -3  -9   3      243.21      245.40     15.06 o 
  -2  -9   3      813.53      903.41     42.43 o 
  -1  -9   3      376.06      405.45     19.58 o 
   0  -9   3       13.64       23.94      4.90 o 
   1  -9   3        8.29        6.01      5.96 o 
   2  -9   3       24.48       25.76      4.83 o 
   3  -9   3       56.16       97.51     14.55 o 
   4  -9   3        0.28        0.06      7.18 o 
   5  -9   3        2.56        9.99     10.15 o 
  -3  -8   3      113.38      121.97     12.53 o 
  -2  -8   3      339.96      372.37     17.39 o 
  -1  -8   3      223.54      261.53     11.26 o 
   0  -8   3     1122.96     1304.47     45.11 o 
   1  -8   3     1916.52     2221.18     93.92 o 
   2  -8   3        6.34        5.90      4.17 o 
   3  -8   3      123.58      116.18     11.78 o 
   4  -8   3        3.06        0.06      8.97 o 
   5  -8   3       31.14       14.80     11.82 o 
  -4  -7   3       13.91       15.48      9.06 o 
  -3  -7   3      987.47      896.40     48.29 o 
  -2  -7   3      991.28     1238.90     47.50 o 
  -1  -7   3       50.87       55.05      7.78 o 
   0  -7   3      897.69     1017.47     35.69 o 
   1  -7   3        3.67        2.04      2.63 o 
   2  -7   3       28.26       23.71      4.31 o 
   3  -7   3      556.39      545.38     23.08 o 
   5  -7   3       67.05       65.71     15.42 o 
   6  -7   3       19.65       38.53     14.31 o 
  -4  -6   3       27.70       26.96     10.27 o 
  -3  -6   3       77.89       79.50     11.34 o 
  -2  -6   3     3226.10     4056.84    198.96 o 
  -1  -6   3      250.79      292.81     14.72 o 
   0  -6   3       65.49       81.51      7.89 o 
   1  -6   3      169.54      151.56      8.43 o 
   2  -6   3      196.95      240.00     14.19 o 
   3  -6   3        5.47        2.49      2.80 o 
   4  -6   3       17.61       10.36      5.64 o 
   5  -6   3       16.71        6.16     10.89 o 
   6  -6   3        1.08        0.00      9.97 o 
  -4  -5   3        8.93        6.36      6.09 o 
  -3  -5   3      249.18      247.15     16.66 o 
  -2  -5   3      153.21      170.43     10.98 o 
  -1  -5   3     1012.55     1221.37     40.21 o 
   0  -5   3      961.68     1079.36     43.92 o 
   1  -5   3      111.26       91.12      8.56 o 
   2  -5   3     1671.86     1717.91     85.32 o 
   3  -5   3      104.31      102.04      5.98 o 
   4  -5   3        2.95        0.00      6.67 o 
   5  -5   3       30.15       32.81     12.19 o 
   6  -5   3       21.89       40.55     14.84 o 
  -5  -4   3       56.76       43.06     22.59 o 
  -4  -4   3      158.81      177.77     10.92 o 
  -3  -4   3      388.74      466.12     19.22 o 
  -2  -4   3     1497.24     1721.14     62.73 o 
  -1  -4   3     1071.79     1294.11     97.75 o 
   0  -4   3      751.89      797.81     25.07 o 
   1  -4   3      420.70      390.41     11.43 o 
   2  -4   3     1559.87     1536.82     46.07 o 
   3  -4   3      272.69      286.81     11.20 o 
   4  -4   3      206.09      220.10     18.70 o 
   5  -4   3        0.91       14.67     11.85 o 
   6  -4   3       12.23       17.22     13.54 o 
  -4  -3   3        1.60        1.11      7.34 o 
  -3  -3   3      349.95      335.30     21.55 o 
  -1  -3   3      153.81      165.33      9.10 o 
   0  -3   3     7673.65     8601.29    465.53 o 
   1  -3   3      614.55      528.39     25.03 o 
   2  -3   3      143.99      135.70      7.10 o 
   3  -3   3       21.71       19.61      3.65 o 
   4  -3   3       27.35       23.91     11.24 o 
   5  -3   3       51.25       44.07     14.01 o 
   6  -3   3       10.96       16.43     14.13 o 
  -5  -2   3       80.76       80.81     14.80 o 
  -4  -2   3       59.00       68.28     11.26 o 
  -3  -2   3      816.33      800.45     39.78 o 
  -2  -2   3     1524.23     1539.06     47.75 o 
  -1  -2   3      633.74      556.43     38.12 o 
   0  -2   3     1066.89     1196.29     91.89 o 
   1  -2   3      111.69      111.55      3.53 o 
   2  -2   3      330.58      307.86     12.72 o 
   3  -2   3      102.61       87.82      8.35 o 
   4  -2   3       25.85        2.61      9.52 o 
   5  -2   3      123.52      127.26     19.93 o 
   6  -2   3       17.35       17.08     13.77 o 
  -6  -1   3       50.68       45.36     13.97 o 
  -5  -1   3       11.42        0.02      5.68 o 
  -4  -1   3       13.03        0.59      6.51 o 
  -3  -1   3       26.93       19.28      7.78 o 
  -2  -1   3     3811.65     4352.48    212.44 o 
  -1  -1   3     5058.60     4972.89    192.86 o 
   0  -1   3      364.60      249.69      2.23 o 
   1  -1   3      733.12      732.63     32.57 o 
   2  -1   3      138.67      127.06      7.87 o 
   3  -1   3      164.63      126.68     12.39 o 
   4  -1   3        1.25        0.12      8.09 o 
   5  -1   3        6.38        7.72     10.11 o 
   6  -1   3       45.84       63.17     17.22 o 
  -6   0   3       10.81        0.06     10.71 o 
  -5   0   3       19.82       16.49      9.02 o 
  -4   0   3        0.96        0.04      4.21 o 
  -3   0   3      895.74      944.10     38.63 o 
  -2   0   3      566.77      588.53     30.39 o 
  -1   0   3     1984.68     1875.37     83.48 o 
   0   0   3     3798.07     4179.35    162.45 o 
   1   0   3      293.05      239.94     10.61 o 
   2   0   3      990.07     1009.06     37.17 o 
   3   0   3      153.89      131.29     13.00 o 
   4   0   3      235.18      216.65     19.18 o 
   5   0   3        2.25        3.52     11.24 o 
  -6   1   3        0.04        0.06     10.21 o 
  -5   1   3       14.51       12.69      7.71 o 
  -4   1   3        0.51        0.06      3.87 o 
  -3   1   3      384.00      392.58     16.44 o 
  -2   1   3     1247.87     1154.08     39.69 o 
  -1   1   3     1097.28      967.06     54.61 o 
   0   1   3      233.52      303.96     21.26 o 
   1   1   3       26.32       28.49      3.22 o 
   2   1   3      171.48      175.41      9.22 o 
   3   1   3       30.85       29.59      7.17 o 
   4   1   3      363.21      313.82     19.12 o 
   5   1   3       95.68       92.13     11.46 o 
  -6   2   3        0.29        0.10      9.44 o 
  -5   2   3        0.33        0.04      5.36 o 
  -4   2   3       19.77       19.30      5.89 o 
  -3   2   3       37.17       36.40      4.66 o 
  -2   2   3       38.98       38.36      7.35 o 
  -1   2   3     1036.93      897.19     19.05 o 
   0   2   3      282.94      296.17      7.53 o 
   1   2   3     5142.39     4586.71    208.42 o 
   2   2   3     1184.08     1222.64     43.87 o 
   3   2   3       12.42        5.10      5.44 o 
   4   2   3       48.75       34.79      9.74 o 
   5   2   3        7.66        4.05      8.25 o 
  -6   3   3        0.01        0.14     10.53 o 
  -5   3   3        1.57        1.39      5.97 o 
  -4   3   3       29.44       26.63      6.73 o 
  -3   3   3        3.12        0.12      3.44 o 
  -2   3   3      218.61      191.89      8.42 o 
  -1   3   3     1523.94     1445.59     70.03 o 
   0   3   3      675.65      668.59     31.87 o 
   1   3   3     3568.62     3410.44    165.57 o 
   2   3   3      123.95       99.37     10.57 o 
   3   3   3      173.73      165.41     15.67 o 
   4   3   3      207.55      205.22     13.59 o 
   5   3   3       14.98        9.12      8.33 o 
  -6   4   3       23.78       14.57     11.93 o 
  -5   4   3       18.25       14.04      7.16 o 
  -4   4   3        0.77        0.45      4.75 o 
  -3   4   3       72.30       76.08      8.07 o 
  -2   4   3      836.65      828.16     35.28 o 
  -1   4   3      175.08      199.48      5.77 o 
   0   4   3     1213.56     1176.70     71.41 o 
   1   4   3      112.29      104.10      9.99 o 
   2   4   3       41.73       44.87     10.55 o 
   3   4   3       13.22       10.13      9.06 o 
   4   4   3      207.91      190.55     19.53 o 
   5   4   3       24.85       23.65     14.92 o 
  -6   5   3       12.11        7.26     11.64 o 
  -5   5   3        0.02        0.02      5.41 o 
  -4   5   3      235.41      276.28     14.93 o 
  -3   5   3      121.69      113.59      8.25 o 
  -2   5   3       10.33       10.42      4.85 o 
  -1   5   3      902.28      849.35     26.18 o 
   0   5   3       17.97       20.80      8.57 o 
   1   5   3        0.31        2.49      5.42 o 
   2   5   3      170.30      170.14     14.13 o 
   3   5   3       45.99       35.60     11.02 o 
   4   5   3       20.80        2.43      9.64 o 
   5   5   3        6.15        0.00     12.82 o 
  -6   6   3       16.32       13.77     12.23 o 
  -5   6   3        2.59        5.54      6.78 o 
  -4   6   3       73.64       94.77     11.25 o 
  -3   6   3      167.75      159.19     10.30 o 
  -2   6   3       20.83       18.87      5.41 o 
  -1   6   3       10.86        4.51      2.92 o 
   0   6   3      525.44      467.53     31.15 o 
   1   6   3      166.07      179.96     14.27 o 
   2   6   3      335.84      271.71     20.70 o 
   3   6   3      216.90      161.32     17.30 o 
   4   6   3      134.90       93.85     17.83 o 
  -5   7   3       26.76       31.28      8.54 o 
  -4   7   3      219.51      215.07     14.16 o 
  -3   7   3      164.94      151.18     10.52 o 
  -2   7   3       18.89       30.79      6.32 o 
  -1   7   3       25.75       24.68      8.83 o 
   0   7   3        5.24        1.68      6.29 o 
   1   7   3      306.43      284.46     21.39 o 
   2   7   3        2.46        4.14      9.04 o 
   3   7   3       47.80       31.43     11.84 o 
   4   7   3        1.74        0.02     12.53 o 
  -5   8   3       40.89       64.83     12.96 o 
  -4   8   3        0.02        0.12      5.79 o 
  -3   8   3     1336.56     1330.84     52.96 o 
  -2   8   3        3.35        1.81      4.03 o 
  -1   8   3        8.98        3.19      5.03 o 
   0   8   3       46.20       27.21      7.60 o 
   1   8   3       58.52       60.05     12.80 o 
   2   8   3        4.07       13.72     10.15 o 
   3   8   3       30.28        9.60     11.12 o 
   4   8   3        0.00        0.04     10.57 o 
  -5   9   3        4.61        6.24      7.09 o 
  -4   9   3       17.90       14.78      7.39 o 
  -3   9   3       51.11       54.97      9.43 o 
  -2   9   3      331.48      379.47     24.88 o 
  -1   9   3       47.93       43.42      9.28 o 
   0   9   3      149.95      126.31     17.71 o 
   1   9   3       71.05       87.73     15.10 o 
   2   9   3      176.89      168.22     21.22 o 
   3   9   3       87.99       96.98     18.54 o 
   4   9   3       40.96       42.89     17.93 o 
  -5  10   3       19.78       35.03     14.45 o 
  -4  10   3       12.48       14.90     10.54 o 
  -3  10   3       51.26       60.47      9.30 o 
  -2  10   3      130.28      180.73     18.25 o 
  -1  10   3       86.94      120.17     15.91 o 
   0  10   3        3.02        0.32      7.66 o 
   1  10   3        2.52        1.33     10.19 o 
   2  10   3       11.49        3.03     10.73 o 
   3  10   3       12.69        8.07     10.90 o 
  -5  11   3       10.80       14.83      8.41 o 
  -4  11   3       36.62       42.28      9.61 o 
  -3  11   3      157.61      154.15     18.33 o 
  -2  11   3      184.15      161.57     17.71 o 
  -1  11   3      183.13      158.21     16.13 o 
   0  11   3        1.32        0.22      6.79 o 
   1  11   3       15.62        5.72     10.94 o 
   2  11   3       22.47       13.42     12.15 o 
   3  11   3       18.72        7.92     12.61 o 
  -4  12   3        0.39        0.02     10.23 o 
  -3  12   3        1.38        2.41      9.50 o 
  -2  12   3        8.01        4.89      8.73 o 
  -1  12   3        9.55        2.79      8.69 o 
   0  12   3        1.05        0.22      8.37 o 
   1  12   3       23.92        5.44     10.59 o 
   2  12   3       19.56        4.87     10.67 o 
  -4  13   3        0.65        3.19     12.11 o 
  -3  13   3        8.88       10.45     11.93 o 
  -2  13   3        5.32        3.25     10.81 o 
  -1  13   3        0.22        0.53      9.86 o 
   0  13   3       22.70        0.26      9.58 o 
   1  13   3        7.05        6.12     12.27 o 
   2  13   3       12.10       21.49     15.32 o 
  -3  14   3        0.06        0.08     11.70 o 
  -2  14   3        2.83        0.04      9.80 o 
  -1  14   3       39.39       30.62     13.85 o 
   0  14   3        0.02        7.80     10.31 o 
   1  14   3        7.36        5.40     11.42 o 
  -2  15   3        4.71        0.02     11.42 o 
  -1  15   3        0.49        0.04     10.75 o 
   0  15   3       14.50       19.91     14.76 o 
   1 -18   4        8.62        1.64     14.29 o 
  -1 -17   4        1.06        0.02     15.48 o 
   0 -17   4       30.96       38.67     14.49 o 
   1 -17   4       11.83       17.87     13.30 o 
   2 -17   4       24.14       25.89     14.78 o 
   3 -17   4        0.37        0.00     11.99 o 
  -2 -16   4        5.20        0.06     18.05 o 
  -1 -16   4        0.60       18.05     16.51 o 
   0 -16   4        1.77        5.76      8.35 o 
   1 -16   4        2.72       26.24     14.01 o 
   2 -16   4       16.26       32.00     13.93 o 
   3 -16   4        5.46       14.31     14.31 o 
  -2 -15   4        0.71        0.04     17.24 o 
  -1 -15   4        0.00        0.02      7.77 o 
   0 -15   4       16.40       21.28      8.40 o 
   1 -15   4       61.30       77.88     16.33 o 
   2 -15   4       10.36       34.28     13.60 o 
   3 -15   4       11.59       11.36     13.66 o 
   4 -15   4       17.80       57.22     17.69 o 
  -3 -14   4       13.58       28.18     19.47 o 
  -2 -14   4       11.35        3.34     16.05 o 
  -1 -14   4        2.20        0.00      6.91 o 
   0 -14   4        0.63        1.09      5.80 o 
   1 -14   4       64.45       68.24      9.28 o 
   2 -14   4      132.11      107.66     17.52 o 
   3 -14   4       19.59       15.00     11.91 o 
   4 -14   4       10.49        8.87     12.23 o 
  -3 -13   4        1.88        4.81     17.53 o 
  -2 -13   4       20.49        0.00     13.58 o 
  -1 -13   4        0.30        1.45      6.90 o 
   0 -13   4       40.35       47.55      8.06 o 
   1 -13   4        0.30        0.04      5.59 o 
   2 -13   4        2.16        1.09      9.50 o 
   3 -13   4       32.11       42.67     14.76 o 
   4 -13   4        2.92       10.41     11.62 o 
   5 -13   4        3.89        9.12     12.69 o 
  -4 -12   4       80.18       71.41     23.83 o 
  -3 -12   4       38.44       38.49     18.80 o 
  -2 -12   4      200.06      171.57     31.60 o 
  -1 -12   4       30.02       29.61      8.62 o 
   0 -12   4       19.35        6.37      6.72 o 
   1 -12   4      114.19      105.39     13.70 o 
   2 -12   4       13.36        7.80      8.85 o 
   3 -12   4       83.01      128.68     19.16 o 
   4 -12   4        3.11        4.43     10.23 o 
   5 -12   4        1.30        0.04     10.15 o 
  -4 -11   4        0.65        0.04     13.75 o 
  -3 -11   4        0.10        0.08     15.18 o 
  -2 -11   4       35.07       54.13     15.77 o 
  -1 -11   4      262.95      258.01     14.91 o 
   0 -11   4       43.92       53.94      7.33 o 
   1 -11   4      176.09      149.64     18.96 o 
   2 -11   4      171.85      185.29     19.42 o 
   3 -11   4       58.65       45.22     14.03 o 
   4 -11   4      128.17      223.68     25.93 o 
   5 -11   4        2.87       16.41     13.16 o 
  -4 -10   4      226.55      221.13     28.86 o 
  -3 -10   4       72.27       78.89     18.01 o 
  -2 -10   4        1.54       11.94      7.77 o 
  -1 -10   4      251.75      257.86     12.27 o 
   0 -10   4       72.69       80.51      7.83 o 
   1 -10   4       82.67       88.36      7.07 o 
   2 -10   4        9.15        9.10      4.54 o 
   3 -10   4       42.60       53.18     12.73 o 
   4 -10   4       56.88       57.37     15.06 o 
   5 -10   4        9.64       13.28     10.73 o 
  -5  -9   4       12.34        5.48     16.62 o 
  -4  -9   4       40.33       34.67     16.76 o 
  -3  -9   4      964.55      869.09     53.83 o 
  -2  -9   4      237.39      262.56     14.18 o 
  -1  -9   4      226.40      263.34     11.62 o 
   0  -9   4       96.67      113.32      7.96 o 
   1  -9   4      332.84      333.51     14.03 o 
   2  -9   4       13.67       10.13      7.49 o 
   3  -9   4       33.49       27.07      6.38 o 
   4  -9   4       13.65       24.66     10.35 o 
   5  -9   4        0.44        9.50     12.11 o 
  -5  -8   4        2.21        0.00     13.42 o 
  -4  -8   4        0.13        7.60     13.42 o 
  -3  -8   4      111.32      146.41     13.25 o 
  -2  -8   4      367.72      378.28     18.24 o 
  -1  -8   4       41.40       57.40      7.93 o 
   0  -8   4      335.04      399.08     17.40 o 
   1  -8   4      489.05      631.91     32.29 o 
   2  -8   4        0.65        3.23      3.76 o 
   3  -8   4      223.17      249.24     12.28 o 
   4  -8   4       42.21       44.39     12.15 o 
   5  -8   4       27.28       48.07     13.77 o 
  -5  -7   4       65.81       71.41     18.17 o 
  -4  -7   4      120.96      123.67     20.86 o 
  -3  -7   4       12.07       14.38      6.05 o 
  -2  -7   4      396.92      405.17     16.71 o 
  -1  -7   4      318.78      361.62     17.64 o 
   0  -7   4      723.24      780.89     27.47 o 
   1  -7   4      153.43      150.91      7.92 o 
   2  -7   4      298.26      252.15     11.19 o 
   3  -7   4       96.45      124.17     10.62 o 
   4  -7   4        0.14        0.00      6.73 o 
   5  -7   4        0.10        0.00      8.83 o 
  -5  -6   4        6.63        9.68     13.14 o 
  -4  -6   4       84.69      111.01     19.02 o 
  -3  -6   4       84.36      101.74     33.08 o 
  -2  -6   4     2557.44     3065.36     98.26 o 
  -1  -6   4        5.11       11.13      4.35 o 
   0  -6   4      242.88      262.99     10.75 o 
   1  -6   4       34.93       50.85      5.23 o 
   2  -6   4        0.06        0.89      3.09 o 
   3  -6   4       19.45       27.79      6.48 o 
   4  -6   4        3.09        0.00      5.31 o 
   5  -6   4        7.51       16.64     11.82 o 
   6  -6   4        0.25        0.00     10.65 o 
  -5  -5   4      122.03      113.96     18.07 o 
  -4  -5   4        5.04        0.04      4.33 o 
  -3  -5   4       70.61       72.33      6.36 o 
  -2  -5   4      196.41      216.62      8.72 o 
  -1  -5   4     3001.29     3834.70    133.34 o 
   0  -5   4      338.08      454.76     20.30 o 
   1  -5   4      265.41      225.07     10.80 o 
   2  -5   4      310.18      371.75     29.66 o 
   3  -5   4     1114.81     1186.94     49.58 o 
   4  -5   4      199.60      205.25     17.20 o 
   5  -5   4        2.62        0.00      7.82 o 
   6  -5   4        0.00        0.00     11.46 o 
  -5  -4   4        5.80        0.02     10.53 o 
  -4  -4   4      105.90      106.32     10.62 o 
  -3  -4   4       42.52       50.24      5.55 o 
  -2  -4   4      252.29      254.99      7.04 o 
  -1  -4   4      750.13      848.50     42.47 o 
   0  -4   4       87.01       91.24      4.27 o 
   1  -4   4      442.60      442.43     14.75 o 
   2  -4   4      512.16      507.96     21.89 o 
   3  -4   4      115.00      115.83      8.88 o 
   4  -4   4       23.56        3.27      9.97 o 
   5  -4   4       60.15       44.15     14.21 o 
   6  -4   4        8.76        9.12     13.48 o 
  -5  -3   4        4.58        1.40      6.64 o 
  -4  -3   4       32.70       20.66      8.17 o 
  -3  -3   4      870.66      883.07     31.23 o 
  -2  -3   4       21.79       11.81      7.93 o 
  -1  -3   4     2047.14     2411.09    109.09 o 
   0  -3   4      684.05      576.23     13.38 o 
   1  -3   4      741.97      744.78     23.15 o 
   2  -3   4      831.37      887.56     44.47 o 
   3  -3   4      127.31      114.23     15.39 o 
   4  -3   4      135.57      145.86     18.48 o 
   5  -3   4       17.07       16.92     12.27 o 
   6  -3   4        0.46        3.09     12.63 o 
  -5  -2   4       91.58       76.26     13.77 o 
  -4  -2   4       99.41       87.38      8.95 o 
  -3  -2   4      275.68      270.83     13.66 o 
  -2  -2   4       75.69       85.56      6.61 o 
  -1  -2   4     1506.99     1498.05     61.21 o 
   0  -2   4     2996.30     2908.78    115.72 o 
   1  -2   4      329.90      349.87     11.82 o 
   2  -2   4      624.18      610.30     24.20 o 
   3  -2   4      108.03      108.42      8.94 o 
   4  -2   4      251.40      215.96     20.17 o 
   5  -2   4       23.98       21.33     11.62 o 
  -5  -1   4        0.03        0.02      5.20 o 
  -4  -1   4      117.50       93.08      8.20 o 
  -3  -1   4        1.39        0.89      3.63 o 
  -2  -1   4       96.53       94.94      5.40 o 
  -1  -1   4      256.84      223.19     19.17 o 
   0  -1   4      374.78      339.97      6.68 o 
   1  -1   4      192.76      177.24     10.10 o 
   2  -1   4       18.01       11.83      6.14 o 
   3  -1   4      259.54      228.61     17.55 o 
   4  -1   4       56.93       72.44     13.89 o 
   5  -1   4        5.92        0.34     10.45 o 
  -5   0   4       14.69       14.15      6.89 o 
  -4   0   4        6.59        0.02      3.66 o 
  -3   0   4        8.86        2.52      3.34 o 
  -2   0   4      750.03      823.54     35.60 o 
  -1   0   4      832.67      811.32     15.22 o 
   0   0   4      121.63      107.76      2.01 o 
   1   0   4     2092.98     2197.46     55.98 o 
   2   0   4      105.68      116.95      8.18 o 
   3   0   4      931.91      883.36     49.12 o 
   5   0   4       12.87        6.12      6.22 o 
  -6   1   4       34.79       49.77     13.95 o 
  -5   1   4        4.17        0.02      5.45 o 
  -4   1   4        0.76        0.02      4.14 o 
  -3   1   4       16.87       19.91      5.56 o 
  -2   1   4      164.72      138.94      5.29 o 
  -1   1   4     1455.88     1336.25     51.56 o 
   0   1   4       25.63       32.47      5.31 o 
   1   1   4       72.99       60.44      6.58 o 
   2   1   4       48.90       48.16     13.58 o 
   3   1   4        4.95        1.36      4.70 o 
   4   1   4       69.37       73.04     16.73 o 
   5   1   4       65.75       79.88     12.69 o 
  -6   2   4        4.94        0.46     11.30 o 
  -5   2   4       86.12       85.27     15.66 o 
  -4   2   4       22.53       19.65     10.39 o 
  -3   2   4      114.23      105.74      5.71 o 
  -2   2   4      962.90      858.10     28.20 o 
  -1   2   4      160.15      177.77      5.01 o 
   0   2   4     1109.55     1031.81     38.62 o 
   1   2   4      273.37      285.13     16.76 o 
   2   2   4      759.49      735.60     38.18 o 
   3   2   4       33.70       40.66      9.55 o 
   4   2   4        0.75        4.44      6.12 o 
   5   2   4        8.37        2.75      7.53 o 
  -6   3   4        0.10        0.16     10.53 o 
  -5   3   4       19.76        5.60      6.37 o 
  -4   3   4       63.81       61.22      8.30 o 
  -3   3   4        3.05        0.90      3.81 o 
  -2   3   4       27.24       22.62     10.03 o 
  -1   3   4     2657.39     2518.70     58.19 o 
   0   3   4      452.96      468.49     14.59 o 
   1   3   4       95.41      105.80     11.48 o 
   2   3   4       10.13        7.84      4.93 o 
   3   3   4      470.06      467.56     30.91 o 
   4   3   4        4.87        4.04     11.70 o 
   5   3   4        0.14        9.44     13.70 o 
  -6   4   4       12.61        0.18     10.27 o 
  -5   4   4      166.20      160.11     13.12 o 
  -4   4   4       45.63       58.96     20.90 o 
  -3   4   4      113.40      119.94      9.26 o 
  -2   4   4       59.72       51.78      8.90 o 
  -1   4   4     1242.40     1242.01     69.42 o 
   0   4   4       15.03       15.95      7.86 o 
   1   4   4       66.63       48.51      9.82 o 
   2   4   4       70.77       65.98     11.87 o 
   3   4   4      120.64      149.11     18.01 o 
   4   4   4       15.96       13.56     12.80 o 
   5   4   4       10.81        8.37     13.30 o 
  -6   5   4       25.19       21.77     12.49 o 
  -5   5   4        0.46        0.02      6.26 o 
  -4   5   4      538.70      576.80     26.52 o 
  -3   5   4       16.76       10.20      5.28 o 
  -2   5   4       83.87       70.57      7.25 o 
  -1   5   4      214.04      206.89     13.52 o 
   0   5   4     1154.18     1304.39     60.50 o 
   1   5   4       41.22       39.03      8.69 o 
   2   5   4       99.30      110.28     13.87 o 
   3   5   4      126.09      180.55     21.18 o 
   4   5   4        3.23        0.00      9.08 o 
   5   5   4       34.07       24.64     16.58 o 
  -6   6   4        0.49        0.04     11.34 o 
  -5   6   4       51.41       58.45     10.38 o 
  -4   6   4        0.23        3.80      6.16 o 
  -3   6   4        1.48        1.57      4.22 o 
  -2   6   4       29.90       29.61      5.14 o 
  -1   6   4        7.94        2.67      2.90 o 
   0   6   4     1269.94     1261.54     60.42 o 
   1   6   4       51.47       74.04     12.90 o 
   2   6   4        4.84        4.10      8.02 o 
   3   6   4       57.84       61.59     13.81 o 
   4   6   4       26.17       26.94     12.86 o 
  -5   7   4        6.74        6.11      6.59 o 
  -4   7   4        2.49        0.29      5.91 o 
  -3   7   4      108.59      119.26     11.51 o 
  -2   7   4       10.99        8.63      5.02 o 
  -1   7   4       72.71       63.29      9.34 o 
   0   7   4      139.15      112.91     13.72 o 
   1   7   4      127.93      141.64     17.57 o 
   2   7   4      570.48      581.30     37.01 o 
   3   7   4       20.35        8.77     10.19 o 
   4   7   4       14.39       19.18     14.37 o 
  -5   8   4       31.81       54.49     10.77 o 
  -4   8   4        0.85        0.04      5.56 o 
  -3   8   4      461.61      506.01     23.06 o 
  -2   8   4       17.63       17.77      5.94 o 
  -1   8   4       66.19       89.02     13.34 o 
   0   8   4       32.04       28.02      8.23 o 
   1   8   4       60.19       64.00     13.08 o 
   2   8   4      152.06      157.97     20.46 o 
   3   8   4        2.14        0.16      9.94 o 
   4   8   4        6.02        0.06     13.22 o 
  -5   9   4       14.94       19.19      8.04 o 
  -4   9   4        1.77        0.62      6.45 o 
  -3   9   4       12.95        4.51      5.88 o 
  -2   9   4      196.53      155.11     11.70 o 
  -1   9   4       22.57       21.26      7.96 o 
   0   9   4       72.22       76.55     13.56 o 
   1   9   4        5.26        2.26     10.11 o 
   2   9   4       10.39       20.54     10.59 o 
   3   9   4       16.21        0.14     11.00 o 
  -5  10   4        0.74        0.08      7.63 o 
  -4  10   4        8.65        7.75      7.35 o 
  -3  10   4       19.81       11.64     11.74 o 
  -2  10   4        5.12        0.22      8.67 o 
  -1  10   4        4.69        0.00      5.86 o 
   0  10   4      114.24      114.71     17.20 o 
   1  10   4      188.61      171.49     18.15 o 
   2  10   4       23.78       31.15     13.50 o 
   3  10   4       20.63       17.85     12.61 o 
  -4  11   4        7.47       11.89      8.04 o 
  -3  11   4        3.67        0.65      9.36 o 
  -2  11   4        3.61        0.16      8.09 o 
  -1  11   4        5.61        0.08      8.57 o 
   0  11   4       17.60       15.04      9.54 o 
   1  11   4       28.62       25.33     13.46 o 
   2  11   4        6.83        0.00      9.06 o 
  -4  12   4       11.35       19.08     13.48 o 
  -3  12   4        3.80        0.28      9.44 o 
  -2  12   4       14.75       24.34     12.19 o 
  -1  12   4        5.50        4.39      9.12 o 
   0  12   4       12.31        1.74     10.55 o 
   1  12   4        1.54        6.27     11.66 o 
   2  12   4        6.19        0.00     11.42 o 
  -3  13   4        4.06        0.26     10.03 o 
  -2  13   4        0.56        0.06      8.49 o 
  -1  13   4        0.99        0.16     10.15 o 
   0  13   4       97.62      158.82     23.29 o 
   1  13   4       40.64       32.62     14.13 o 
  -3  14   4        2.23        5.72     11.74 o 
  -2  14   4        1.75        0.00     12.07 o 
  -1  14   4       22.62       17.67     12.79 o 
   0  14   4        1.09        2.24     11.70 o 
   1 -18   5        3.01        3.34     13.66 o 
  -1 -17   5       34.29       27.45     17.46 o 
   0 -17   5       56.29       24.16     15.52 o 
   1 -17   5       61.17       75.48     17.08 o 
   2 -17   5       15.28       19.28     14.25 o 
   3 -17   5        0.04        6.33     12.53 o 
  -2 -16   5       22.19       22.68     17.85 o 
  -1 -16   5        0.24        0.02     13.77 o 
   0 -16   5        3.76        6.74      8.69 o 
   1 -16   5       72.74       72.97     16.76 o 
   2 -16   5       49.77       54.27     17.34 o 
   3 -16   5       21.51       21.77     14.84 o 
  -2 -15   5      138.46      171.31     28.64 o 
  -1 -15   5       23.97       25.45     15.77 o 
   0 -15   5       35.21       40.57      9.13 o 
   1 -15   5        1.27        4.39      7.11 o 
   2 -15   5      133.16      176.87     23.47 o 
   3 -15   5       36.80       73.74     19.36 o 
   4 -15   5        6.82        8.37     14.25 o 
  -3 -14   5       23.58        0.14     16.60 o 
  -2 -14   5        0.61        0.00     13.91 o 
  -1 -14   5       74.36       60.64     17.40 o 
   0 -14   5       96.06       95.01     11.24 o 
   1 -14   5      218.81      215.97     19.73 o 
   2 -14   5      322.10      348.56     27.83 o 
   3 -14   5        7.46        2.04     10.87 o 
   4 -14   5       15.46       17.06     15.14 o 
  -3 -13   5       38.04       31.23     19.73 o 
  -2 -13   5       38.43       46.15     17.18 o 
  -1 -13   5       41.17       57.62      9.97 o 
   0 -13   5        6.28        2.16      6.29 o 
   1 -13   5       94.91      117.31     10.93 o 
   2 -13   5       51.20       67.51     14.31 o 
   3 -13   5      373.45      380.60     29.19 o 
   4 -13   5        0.00        0.67     12.43 o 
   5 -13   5        2.27        0.02     11.99 o 
  -4 -12   5      108.02      110.38     25.71 o 
  -3 -12   5       16.45       18.03     16.78 o 
  -2 -12   5        6.83        0.00     10.96 o 
  -1 -12   5      475.46      473.98     20.78 o 
   0 -12   5      130.72      127.52     10.79 o 
   1 -12   5        2.39        0.94      4.85 o 
   2 -12   5       49.51       56.79      9.19 o 
   3 -12   5       39.28       60.28     13.38 o 
   4 -12   5        1.77        0.00     10.27 o 
   5 -12   5        1.97        0.04     11.56 o 
  -4 -11   5        0.09       20.01     17.18 o 
  -3 -11   5       14.83       30.95     15.36 o 
  -2 -11   5      198.20      174.76     19.10 o 
  -1 -11   5       72.04       79.27      8.74 o 
   0 -11   5      626.99      662.17     27.19 o 
   1 -11   5      124.82      108.62      7.96 o 
   2 -11   5       70.68       63.41      8.87 o 
   3 -11   5        7.49       21.71     10.75 o 
   4 -11   5       64.20      107.72     19.02 o 
   5 -11   5        0.24        5.86     11.06 o 
  -4 -10   5        0.22        0.10     15.50 o 
  -3 -10   5      208.18      234.37     22.58 o 
  -2 -10   5      470.30      469.78     33.35 o 
  -1 -10   5        3.66        1.07      4.37 o 
   0 -10   5       32.53       39.92     10.13 o 
   1 -10   5      116.13      113.30      7.37 o 
   2 -10   5      468.69      439.27     19.14 o 
   3 -10   5      128.80      134.35     10.02 o 
   4 -10   5       26.95       20.40     10.92 o 
   5 -10   5       10.06       17.00     12.61 o 
  -5  -9   5       39.22       24.15     16.37 o 
  -4  -9   5       60.45       55.16     18.05 o 
  -3  -9   5      837.05      826.08     49.85 o 
  -2  -9   5      263.22      244.06     12.88 o 
  -1  -9   5        0.39        1.92      3.77 o 
   0  -9   5       36.54       34.76      5.04 o 
   1  -9   5      182.82      191.18     10.37 o 
   2  -9   5       20.22       25.74      5.54 o 
   3  -9   5        2.07        0.24      4.64 o 
   4  -9   5        0.01        0.04      6.39 o 
   5  -9   5        4.31        0.95     10.67 o 
  -5  -8   5        1.44       13.74     14.05 o 
  -4  -8   5       80.42       67.65     17.36 o 
  -3  -8   5        8.70       11.60     12.80 o 
  -2  -8   5       64.34       93.36     10.98 o 
  -1  -8   5      472.48      537.48     18.67 o 
   0  -8   5      107.54      106.10      7.45 o 
   1  -8   5       26.79       36.88      7.16 o 
   2  -8   5       17.21       11.81      4.81 o 
   3  -8   5      481.70      479.45     21.65 o 
   4  -8   5        1.76        0.04      7.62 o 
   5  -8   5        3.72       13.66     11.84 o 
  -5  -7   5       24.70       27.37     14.78 o 
  -4  -7   5       15.78       16.70     13.34 o 
  -3  -7   5      373.55      344.35     26.12 o 
  -2  -7   5        0.65        0.59      4.10 o 
  -1  -7   5      537.93      640.15     27.62 o 
   0  -7   5        1.04        0.55      2.91 o 
   1  -7   5      138.77      122.60     13.63 o 
   2  -7   5     1215.23     1278.20     47.72 o 
   3  -7   5        2.62        1.83      4.84 o 
   4  -7   5       37.62       35.27      9.39 o 
   5  -7   5       24.04       37.94     12.82 o 
  -5  -6   5        0.11        0.22     10.53 o 
  -4  -6   5      105.91       88.72     17.08 o 
  -3  -6   5      201.57      173.35     10.26 o 
  -2  -6   5      125.10      113.56     15.22 o 
  -1  -6   5      366.44      386.61     12.55 o 
   0  -6   5      331.23      290.04     11.30 o 
   1  -6   5       96.69       90.77      5.65 o 
   2  -6   5      290.93      319.68     12.90 o 
   3  -6   5       11.54        4.41      4.47 o 
   4  -6   5        5.90        2.91      6.25 o 
   5  -6   5       18.37       15.75     11.02 o 
  -5  -5   5       18.62       13.79     11.93 o 
  -4  -5   5       56.62       44.11     12.80 o 
  -3  -5   5        5.88       10.25      3.38 o 
  -2  -5   5     1046.71     1010.69     31.91 o 
  -1  -5   5     1117.81     1111.69     51.04 o 
   0  -5   5       12.96       20.53      3.84 o 
   1  -5   5       91.08       85.06      5.27 o 
   2  -5   5     1413.59     1464.55     55.55 o 
   3  -5   5        3.93        1.64      4.59 o 
   4  -5   5      118.23      145.74     12.59 o 
   5  -5   5        8.09        0.00     11.62 o 
  -5  -4   5       10.71        0.89      9.02 o 
  -4  -4   5       26.70       16.51     10.27 o 
  -3  -4   5       13.69       18.86      8.71 o 
  -2  -4   5      589.59      527.34     18.64 o 
  -1  -4   5      185.13      174.18     13.48 o 
   0  -4   5      326.74      290.07     12.69 o 
   1  -4   5      231.88      221.54     10.61 o 
   2  -4   5       16.49       24.42      6.24 o 
   3  -4   5        8.18       10.24      9.42 o 
   4  -4   5       26.90       28.12      7.69 o 
   5  -4   5       72.23       89.59     17.91 o 
  -4  -3   5       58.86       45.52      7.59 o 
  -3  -3   5        1.63        2.03      3.95 o 
  -2  -3   5        0.13        0.10      2.89 o 
  -1  -3   5      632.34      600.94     32.71 o 
   0  -3   5       31.82       13.14      5.39 o 
   1  -3   5       18.26       22.59      6.02 o 
   2  -3   5      405.63      397.03     14.77 o 
   3  -3   5      125.44      106.40      9.74 o 
   5  -3   5       15.82       12.11     11.02 o 
  -5  -2   5        2.31        0.02      8.51 o 
  -4  -2   5        0.20        0.08      4.82 o 
  -3  -2   5      226.52      235.91     19.13 o 
  -2  -2   5      130.80      127.49      7.18 o 
  -1  -2   5       98.65       83.38      5.22 o 
   0  -2   5       58.86       54.97      3.29 o 
   1  -2   5      609.35      658.03     26.05 o 
   2  -2   5      227.70      226.85     10.01 o 
   3  -2   5        6.99        0.28      4.86 o 
   4  -2   5      227.22      236.40     20.48 o 
   5  -2   5       16.81        0.22     12.21 o 
  -5  -1   5        7.38        0.38      5.70 o 
  -4  -1   5       66.94       90.86      7.61 o 
  -3  -1   5      229.81      246.66     14.70 o 
  -2  -1   5       61.98       68.10      5.10 o 
  -1  -1   5      602.80      598.14     13.75 o 
   0  -1   5        0.83        0.65      1.82 o 
   1  -1   5     1914.63     1872.10     47.07 o 
   2  -1   5      176.66      173.53     15.18 o 
   3  -1   5       67.48       72.48     13.36 o 
   4  -1   5       75.35      100.72     17.91 o 
  -5   0   5       22.54       10.64      7.36 o 
  -4   0   5        9.37        3.49      4.89 o 
  -3   0   5       10.26        7.05      3.99 o 
  -2   0   5      298.29      281.47     10.27 o 
  -1   0   5     1531.46     1438.84     49.73 o 
   0   0   5       71.91       71.37      5.61 o 
   1   0   5      129.65      122.59      7.68 o 
   2   0   5      345.14      349.36     11.65 o 
   3   0   5       90.12      110.97     10.78 o 
   4   0   5       15.55       10.51     12.63 o 
   5   0   5       45.82       31.02      8.26 o 
  -5   1   5        0.03        0.00      5.82 o 
  -4   1   5       26.89       16.69      6.83 o 
  -3   1   5      152.34      141.85      6.59 o 
  -2   1   5       13.01       13.30      5.24 o 
  -1   1   5      844.28      818.01     18.01 o 
   0   1   5      377.44      388.80      9.81 o 
   1   1   5      918.27      805.49     32.69 o 
   2   1   5      321.67      330.18     13.65 o 
   3   1   5      212.77      193.26     12.18 o 
   4   1   5        1.20        0.02      6.36 o 
   5   1   5       22.38       15.92     10.30 o 
  -5   2   5      164.36      165.17     16.77 o 
  -4   2   5        0.02        0.00      4.53 o 
  -3   2   5        0.82        0.00      3.21 o 
  -2   2   5     3231.96     3158.05     83.69 o 
  -1   2   5     1292.77     1253.97     44.21 o 
   0   2   5      618.71      593.23     21.83 o 
   1   2   5     3120.75     3166.90    109.21 o 
   2   2   5        4.43        1.19      6.06 o 
   3   2   5       21.55        5.88      9.00 o 
   4   2   5       12.14       14.71      7.34 o 
   5   2   5       45.28       61.08     12.21 o 
  -6   3   5        1.84        4.47     10.77 o 
  -5   3   5        1.73        2.05      6.05 o 
  -4   3   5       31.97       38.29      7.64 o 
  -3   3   5       14.61        7.25      4.56 o 
  -2   3   5      900.39      872.02     44.10 o 
  -1   3   5     1559.92     1482.03     49.66 o 
   0   3   5      298.90      240.82     10.88 o 
   1   3   5      115.49      116.35     10.39 o 
   2   3   5       15.97       24.05      9.46 o 
   3   3   5      191.78      201.20     18.13 o 
   4   3   5        1.32        1.35     10.43 o 
   5   3   5       10.63        9.56     13.04 o 
  -6   4   5        3.03        2.95     11.87 o 
  -5   4   5       35.28       25.32     10.55 o 
  -4   4   5      360.88      395.60     19.84 o 
  -3   4   5       42.22       43.81      7.42 o 
  -2   4   5      277.90      264.14     11.49 o 
  -1   4   5       97.14      119.54      7.23 o 
   0   4   5     1724.67     1762.72     60.02 o 
   1   4   5      228.05      200.40     14.72 o 
   2   4   5      252.50      248.22     17.81 o 
   3   4   5        1.86        0.00      6.97 o 
   4   4   5       68.84       61.61     16.41 o 
   5   4   5        0.35        0.02     14.69 o 
  -6   5   5       11.39        0.57     11.24 o 
  -5   5   5        6.27        3.99      6.91 o 
  -4   5   5       99.25       94.43     10.73 o 
  -3   5   5      397.09      429.48     19.60 o 
  -2   5   5        5.54        3.54      3.37 o 
  -1   5   5        6.12        3.98      4.57 o 
   0   5   5     1342.26     1516.41     80.91 o 
   1   5   5       15.37       23.33      8.07 o 
   2   5   5      126.92      107.62     13.12 o 
   3   5   5        2.16        0.00      7.36 o 
   4   5   5       18.61       15.50     14.53 o 
  -5   6   5       59.16       61.53     14.20 o 
  -4   6   5       67.23       77.11     15.24 o 
  -3   6   5        3.63        2.53      4.93 o 
  -2   6   5       14.94        6.85      4.91 o 
  -1   6   5      552.02      489.78     23.34 o 
   0   6   5      125.25      126.58     14.23 o 
   1   6   5        2.34        4.91      7.30 o 
   2   6   5      166.31      160.29     16.17 o 
   3   6   5        4.97        2.81      9.26 o 
   4   6   5        7.82        0.04     12.23 o 
  -5   7   5       38.83       54.07     15.76 o 
  -4   7   5      117.03      158.53     14.71 o 
  -3   7   5       24.86       28.95      7.48 o 
  -2   7   5        1.60        0.55      3.84 o 
  -1   7   5       90.08      111.63     19.51 o 
   0   7   5      465.63      447.18     26.50 o 
   1   7   5      320.07      260.63     20.38 o 
   2   7   5        8.88        7.66      9.02 o 
   3   7   5        8.43        0.10      9.04 o 
   4   7   5       21.30        0.06     11.70 o 
  -5   8   5        3.16        9.97      8.06 o 
  -4   8   5        4.17        0.24      6.48 o 
  -3   8   5        6.54        7.64      7.26 o 
  -2   8   5       84.19       78.90      9.07 o 
  -1   8   5       12.66        7.38      6.27 o 
   0   8   5       62.82       62.28     13.54 o 
   1   8   5        2.16        0.00      6.83 o 
   2   8   5        9.83       13.44     10.69 o 
   3   8   5        1.62        0.16     11.12 o 
  -5   9   5       23.95       25.76      9.50 o 
  -4   9   5        1.20        0.06      6.48 o 
  -3   9   5        0.43        0.72      5.46 o 
  -2   9   5       34.57       33.74      7.68 o 
  -1   9   5       26.64       14.51      8.71 o 
   0   9   5        4.90        0.18      6.27 o 
   1   9   5       35.92       52.49     14.37 o 
   2   9   5        1.79        0.00      9.24 o 
   3   9   5       33.46       17.75     12.77 o 
  -4  10   5       44.55       54.44     10.78 o 
  -3  10   5       18.15       19.82     10.65 o 
  -2  10   5       14.83       17.12      9.62 o 
  -1  10   5      106.81      118.13     16.41 o 
   0  10   5       37.17       39.13     12.53 o 
   1  10   5        2.61        1.98     10.21 o 
   2  10   5       62.00       50.17     14.23 o 
   3  10   5        2.96        0.10     10.25 o 
  -4  11   5        7.08        2.06      6.68 o 
  -3  11   5       24.81       28.88     11.42 o 
  -2  11   5       24.29        3.03     10.59 o 
  -1  11   5        4.19        0.61      9.02 o 
   0  11   5       12.11       21.33     10.21 o 
   1  11   5       12.85        3.70     10.92 o 
   2  11   5        7.72        0.00     11.06 o 
  -4  12   5        8.62       26.72      9.35 o 
  -3  12   5        0.02        0.40     10.45 o 
  -2  12   5        3.13        0.06      9.18 o 
  -1  12   5        7.98        0.22      8.67 o 
   0  12   5        0.16        0.02      9.34 o 
   1  12   5        5.72        0.00     11.40 o 
  -3  13   5        1.72        0.22     12.39 o 
  -2  13   5        5.10        0.04     11.08 o 
  -1  13   5        3.41        0.18     10.85 o 
   0  13   5       38.67       40.06     13.58 o 
   1  13   5       11.79       23.20     14.67 o 
  -2  14   5        3.06        1.21     13.40 o 
  -1  14   5       20.36       30.12     13.44 o 
   2 -18   6       17.89       30.81     16.37 o 
  -1 -17   6       23.64       35.53     17.53 o 
   0 -17   6        8.43        0.00     13.20 o 
   1 -17   6      154.00      180.22     24.11 o 
   2 -17   6        0.05        0.26     13.79 o 
   3 -17   6        2.34        0.02     13.56 o 
  -2 -16   6       20.11        8.77     17.26 o 
  -1 -16   6        0.16        0.00     14.35 o 
   0 -16   6       15.48        1.58     11.80 o 
   1 -16   6        1.78        0.06     10.47 o 
   2 -16   6       36.09       28.84     15.22 o 
   3 -16   6        1.56        0.00     11.18 o 
  -2 -15   6      161.17      158.72     27.27 o 
  -1 -15   6        2.26        0.00     12.73 o 
   0 -15   6        0.53        0.02     10.59 o 
   1 -15   6       27.38       24.75      7.99 o 
   2 -15   6        1.85        0.06     11.74 o 
   3 -15   6        2.82        7.30     10.57 o 
   4 -15   6        0.62        5.58     12.96 o 
  -3 -14   6       19.59       18.78     18.56 o 
  -2 -14   6       21.73        5.36     15.22 o 
  -1 -14   6      268.34      267.40     24.11 o 
   0 -14   6      126.55      149.32     13.03 o 
   1 -14   6        9.90       14.23      6.55 o 
   2 -14   6       49.85       51.69     15.06 o 
   3 -14   6      112.48      158.37     22.19 o 
   4 -14   6        3.63        5.32     12.27 o 
  -3 -13   6       59.86       76.29     20.19 o 
  -2 -13   6      151.82      170.07     24.72 o 
  -1 -13   6        0.35        9.72     11.97 o 
   0 -13   6      101.64      125.64     11.85 o 
   1 -13   6        6.54       10.90      5.99 o 
   2 -13   6       15.65       12.44      6.24 o 
   3 -13   6       86.78       74.06     16.41 o 
   4 -13   6       15.53       13.32     13.62 o 
  -4 -12   6      117.77       87.02     21.67 o 
  -3 -12   6        4.28        0.00     13.46 o 
  -2 -12   6       74.87      106.42     19.16 o 
  -1 -12   6      245.18      255.62     22.84 o 
   0 -12   6      217.59      218.16     12.04 o 
   1 -12   6        4.44        0.84      4.89 o 
   2 -12   6        8.15        2.87      5.91 o 
   3 -12   6        0.58        0.08      9.20 o 
   4 -12   6        0.74        0.06      9.90 o 
   5 -12   6        2.74        0.02      9.52 o 
  -4 -11   6        0.53        0.04     13.40 o 
  -3 -11   6      196.51      201.24     25.89 o 
  -2 -11   6       13.89       12.35     13.44 o 
  -1 -11   6      338.61      334.69     17.35 o 
   0 -11   6      273.03      296.30     14.00 o 
   1 -11   6       88.70      100.42      9.45 o 
   2 -11   6      212.08      223.73     12.26 o 
   3 -11   6      142.55      156.35     10.28 o 
   4 -11   6       30.30       43.72     14.55 o 
   5 -11   6        2.98        0.02     12.71 o 
  -4 -10   6      122.40      143.11     24.92 o 
  -3 -10   6      228.11      205.02     23.10 o 
  -2 -10   6      204.98      225.58     21.18 o 
  -1 -10   6        0.45        0.62      4.25 o 
   0 -10   6       17.48       32.77      5.51 o 
   1 -10   6      151.27      147.33      9.32 o 
   2 -10   6      181.35      159.90     15.24 o 
   3 -10   6       11.96       17.13      8.98 o 
   4 -10   6       38.24       51.44     13.81 o 
   5 -10   6        6.13       13.83     12.69 o 
  -5  -9   6       52.58       27.79     16.01 o 
  -4  -9   6       14.10       30.04     16.01 o 
  -3  -9   6       83.93      121.08     20.56 o 
  -2  -9   6      571.84      618.89     39.46 o 
  -1  -9   6      189.28      223.37     12.35 o 
   0  -9   6      117.12      108.46      7.82 o 
   1  -9   6      276.93      272.15     13.19 o 
   2  -9   6      103.21       89.00     16.92 o 
   3  -9   6       21.80       21.16      8.91 o 
   4  -9   6        6.75        3.23     10.31 o 
   5  -9   6       30.46       31.63     13.91 o 
  -5  -8   6       75.33       59.85     16.88 o 
  -4  -8   6      143.24      156.92     22.80 o 
  -3  -8   6        0.17        1.50     10.17 o 
  -2  -8   6      122.16      118.85     14.39 o 
  -1  -8   6      474.84      499.15     22.14 o 
   0  -8   6      457.25      446.81     16.53 o 
   1  -8   6      268.97      267.34     12.79 o 
   2  -8   6      406.61      411.85     16.82 o 
   3  -8   6      313.56      342.65     15.95 o 
   4  -8   6       41.44       25.28      7.87 o 
   5  -8   6       12.15       29.55     12.09 o 
  -5  -7   6        3.32        4.53     12.35 o 
  -4  -7   6       27.50       21.55     14.11 o 
  -3  -7   6      349.17      337.70     25.55 o 
  -2  -7   6       37.77       48.01     14.55 o 
  -1  -7   6     1182.22     1314.06     41.37 o 
   0  -7   6        8.45        5.97      3.61 o 
   1  -7   6        9.78       14.36      7.05 o 
   2  -7   6        1.04        2.26      4.19 o 
   3  -7   6       13.59       17.16      6.20 o 
   4  -7   6      257.27      260.19     14.90 o 
   5  -7   6       37.06       29.17     13.34 o 
  -5  -6   6      104.89       86.37     16.49 o 
  -4  -6   6       19.51       11.72     12.05 o 
  -3  -6   6       12.69        0.08      9.30 o 
  -2  -6   6       86.28       81.36     13.44 o 
  -1  -6   6     1232.34     1282.98     71.66 o 
   0  -6   6      883.47     1005.60     37.72 o 
   1  -6   6        8.55        3.28      3.61 o 
   2  -6   6      267.61      285.95     15.26 o 
   3  -6   6       18.57       28.87      6.02 o 
   4  -6   6        8.29        3.44      6.76 o 
   5  -6   6       32.16       32.87     13.14 o 
  -5  -5   6       28.07       19.89     11.08 o 
  -4  -5   6       58.04       51.97     12.90 o 
  -3  -5   6       28.09       31.71     10.53 o 
  -2  -5   6      775.18      744.01     45.86 o 
  -1  -5   6      483.09      408.94     20.64 o 
   0  -5   6     1240.37     1335.81     47.44 o 
   1  -5   6      353.03      367.46     14.97 o 
   2  -5   6      229.27      252.41     12.23 o 
   3  -5   6      132.38      146.90     32.95 o 
   4  -5   6       16.20       11.24      7.08 o 
   5  -5   6        1.12        0.00      8.99 o 
  -5  -4   6       81.03       73.29     13.52 o 
  -4  -4   6       16.19        4.27      8.79 o 
  -3  -4   6       11.50        4.37      4.81 o 
  -2  -4   6      189.33      146.26      8.01 o 
  -1  -4   6      146.54      166.56     10.73 o 
   0  -4   6      178.79      167.72      7.36 o 
   1  -4   6        5.17        1.30      3.08 o 
   2  -4   6     1474.11     1664.44     63.83 o 
   3  -4   6      161.30      159.18     11.00 o 
   4  -4   6      104.14      128.40     12.78 o 
   5  -4   6       26.07       17.36     12.79 o 
  -6  -3   6       24.55       20.13     13.34 o 
  -4  -3   6        2.80        0.22      7.44 o 
  -3  -3   6      137.24      128.03      8.45 o 
  -2  -3   6        7.29        1.27      2.67 o 
  -1  -3   6      566.51      635.89     32.73 o 
   0  -3   6      787.24      810.39     21.58 o 
   1  -3   6      865.91      897.43     30.54 o 
   2  -3   6       30.53       37.94      5.28 o 
   3  -3   6       27.33       36.23      7.50 o 
   4  -3   6      547.02      566.96     37.64 o 
   5  -3   6       26.87       15.44     13.77 o 
  -6  -2   6        8.57        9.10     13.77 o 
  -5  -2   6        0.34        8.51     10.81 o 
  -4  -2   6       42.74       29.22     10.43 o 
  -3  -2   6        4.92        0.61      3.51 o 
  -2  -2   6       20.76       24.72      5.01 o 
  -1  -2   6        8.08        5.11      2.13 o 
   0  -2   6      210.05      239.09      7.25 o 
   1  -2   6        0.34        0.47      1.47 o 
   2  -2   6      251.05      267.09     11.29 o 
   3  -2   6      474.43      470.34     21.08 o 
   4  -2   6        5.08       19.43     11.93 o 
   5  -2   6      127.04      168.28     24.42 o 
  -6  -1   6       90.87      145.56     25.15 o 
  -5  -1   6       27.78       21.02     11.85 o 
  -4  -1   6       73.57       46.58      8.11 o 
  -3  -1   6       95.50      114.03     13.27 o 
  -2  -1   6        0.03        1.99      2.30 o 
  -1  -1   6      943.11      908.92     30.13 o 
   0  -1   6      612.91      666.39     21.77 o 
   1  -1   6        3.56        3.09      1.59 o 
   2  -1   6      696.48      772.95     26.52 o 
   3  -1   6      712.32      732.57     24.16 o 
   4  -1   6       28.42       23.65      6.84 o 
   5  -1   6       35.35       27.35      7.37 o 
  -6   0   6        0.81        7.76     11.78 o 
  -5   0   6       12.15        0.00      8.79 o 
  -4   0   6        3.38        0.02      4.46 o 
  -3   0   6      121.08       97.03      7.63 o 
  -2   0   6     1006.87      935.27     26.95 o 
  -1   0   6      299.72      283.29      7.52 o 
   0   0   6      285.54      281.85      8.71 o 
   1   0   6        9.08       12.17      4.29 o 
   2   0   6      689.41      717.48     24.83 o 
   3   0   6      243.05      220.49     14.27 o 
   4   0   6       51.20       53.22     10.45 o 
   5   0   6       56.72       71.65     18.84 o 
  -6   1   6       54.71       52.35     16.07 o 
  -5   1   6        8.39        0.00      8.67 o 
  -4   1   6        3.31        1.09      4.78 o 
  -3   1   6       24.85       11.67      4.66 o 
  -2   1   6      198.87      172.41      7.95 o 
  -1   1   6        0.13        0.94      2.12 o 
   0   1   6      534.21      489.00     17.23 o 
   1   1   6      423.40      432.45     16.82 o 
   2   1   6       67.51       76.17      7.88 o 
   3   1   6       32.61       19.23      9.64 o 
   4   1   6        0.16        0.02      6.13 o 
   5   1   6        9.10       15.21     19.33 o 
  -6   2   6        5.60        0.04     11.36 o 
  -5   2   6      241.42      258.69     15.55 o 
  -4   2   6        8.12       10.43      5.75 o 
  -3   2   6      104.00       92.39     18.35 o 
  -2   2   6       51.67       61.54      5.00 o 
  -1   2   6     1757.11     1725.28     44.55 o 
   0   2   6       24.39       26.92      4.21 o 
   1   2   6      311.75      298.18     14.90 o 
   2   2   6      120.43      104.85     12.71 o 
   4   2   6       49.57       65.13     15.32 o 
   5   2   6        6.49        9.78     12.57 o 
  -6   3   6       15.71       10.57     12.59 o 
  -5   3   6        0.38        0.02      6.69 o 
  -4   3   6       15.27        8.54      5.60 o 
  -3   3   6       73.13       92.97     18.89 o 
  -2   3   6      322.26      304.62     13.06 o 
  -1   3   6      386.10      400.96     11.70 o 
   0   3   6        2.57        1.99      2.78 o 
   1   3   6      357.48      295.98     21.51 o 
   2   3   6       13.31       14.74      8.49 o 
   3   3   6        0.79        0.00      6.25 o 
   4   3   6        8.73        6.51     12.45 o 
  -6   4   6        0.02        0.06     10.75 o 
  -5   4   6       17.56       19.61      7.84 o 
  -4   4   6      128.76      150.07     10.82 o 
  -3   4   6       26.52       21.96      6.20 o 
  -2   4   6      150.83      155.34     11.05 o 
  -1   4   6       28.02       20.45      5.77 o 
   0   4   6      411.01      394.70     19.37 o 
   1   4   6        0.12        0.57      6.57 o 
   2   4   6        1.25        0.42      6.35 o 
   3   4   6        0.52        0.00      8.39 o 
   4   4   6        5.95       10.55     11.54 o 
  -5   5   6        0.00        3.37      6.45 o 
  -4   5   6        1.88        0.37      5.19 o 
  -3   5   6      103.11      115.55     11.60 o 
  -2   5   6        0.30        0.65      3.65 o 
  -1   5   6        1.78        4.19      4.70 o 
   0   5   6       25.89       22.54      8.02 o 
   1   5   6        3.86        0.32      6.65 o 
   2   5   6        2.25       10.73      9.34 o 
   3   5   6       11.68        0.00      8.99 o 
   4   5   6        2.28        0.04     14.03 o 
  -5   6   6       17.49       14.50      8.26 o 
  -4   6   6       17.03       22.27      8.49 o 
  -3   6   6        3.46        2.87      5.50 o 
  -2   6   6       83.78       83.84      8.45 o 
  -1   6   6      388.00      384.71     16.95 o 
   0   6   6      482.80      442.83     30.38 o 
   1   6   6       41.07       38.97     11.10 o 
   2   6   6      123.44      131.93     18.64 o 
   3   6   6        8.81        0.02      9.84 o 
   4   6   6       17.77        3.54     15.32 o 
  -5   7   6       46.82      132.54     21.79 o 
  -4   7   6       89.34      130.47     13.92 o 
  -3   7   6        4.09        1.40      5.33 o 
  -2   7   6       33.60       37.39      7.81 o 
  -1   7   6      425.62      381.01     19.80 o 
   0   7   6       22.01       23.04      9.97 o 
   1   7   6        3.16        0.00      8.25 o 
   2   7   6        4.68        0.04      8.39 o 
   3   7   6        9.16        2.75     10.65 o 
  -5   8   6        0.08        1.50      6.81 o 
  -4   8   6       14.93       17.14      8.28 o 
  -3   8   6      185.34      205.98     14.20 o 
  -2   8   6       48.27       54.97      9.33 o 
  -1   8   6        5.97        0.28      6.39 o 
   0   8   6        3.31        0.28      8.75 o 
   1   8   6       58.57       82.05     15.58 o 
   2   8   6       31.98       13.06     10.13 o 
   3   8   6       22.55       27.57     15.40 o 
  -5   9   6       17.48       34.22      9.84 o 
  -4   9   6        2.20        2.44      7.51 o 
  -3   9   6       19.33       48.92      9.05 o 
  -2   9   6       83.92       95.83     17.24 o 
  -1   9   6       84.72       94.36     15.30 o 
   0   9   6        9.28        0.04      6.81 o 
   1   9   6       38.68       32.18     11.64 o 
   2   9   6        3.90       13.26     12.19 o 
   3   9   6        0.32        0.14     12.35 o 
  -4  10   6       16.58       15.50      8.31 o 
  -3  10   6        0.00        0.49      5.87 o 
  -2  10   6       11.30        6.59      8.67 o 
  -1  10   6       29.21        6.55      8.99 o 
   0  10   6        0.03        0.00      8.65 o 
   1  10   6       12.42       15.89     11.08 o 
   2  10   6        8.54        8.67     11.50 o 
  -4  11   6       34.84       50.63     11.52 o 
  -3  11   6       16.50       12.37      8.07 o 
  -2  11   6        4.22        6.67     10.01 o 
  -1  11   6       14.75       22.48     10.21 o 
   0  11   6       17.51       16.31     11.48 o 
   1  11   6       50.83       44.02     14.67 o 
   2  11   6        3.04        0.00     11.48 o 
  -3  12   6        0.50        0.24     11.00 o 
  -2  12   6        0.42        4.22     10.17 o 
  -1  12   6        0.04        0.18      9.95 o 
   0  12   6        0.03        0.00      9.92 o 
   1  12   6       15.96        2.99     11.14 o 
  -2  13   6        2.37        1.42     11.85 o 
  -1  13   6        0.02        0.14     10.43 o 
   0  13   6        8.87        0.00     10.23 o 
   0 -18   7        0.20        0.00     12.25 o 
   2 -18   7        0.00        1.82     13.56 o 
  -1 -17   7        5.52        0.00     15.08 o 
   0 -17   7        0.22        3.48     13.70 o 
   2 -17   7       57.84      114.45     21.85 o 
   3 -17   7        8.43       17.81     16.39 o 
  -2 -16   7       18.53        0.00     16.05 o 
  -1 -16   7        6.40        0.00     12.09 o 
   0 -16   7        4.89        5.60     12.35 o 
   1 -16   7       77.71       78.21     14.45 o 
   2 -16   7       18.87        0.02     12.03 o 
   3 -16   7       12.80       21.95     14.41 o 
  -3 -15   7        1.26        0.38     18.70 o 
  -2 -15   7       50.57       47.02     19.42 o 
  -1 -15   7        9.65       13.83     13.30 o 
   0 -15   7      102.36       85.02     17.14 o 
   1 -15   7       41.31       31.11      8.20 o 
   2 -15   7       12.50       15.81     12.49 o 
   3 -15   7        0.03        0.32     12.67 o 
   4 -15   7        3.60        0.14     13.28 o 
  -3 -14   7       34.58       34.22     19.38 o 
  -2 -14   7        5.60        0.00     14.80 o 
  -1 -14   7      571.78      561.71     37.21 o 
   0 -14   7       18.00        1.96     10.96 o 
   1 -14   7      405.88      379.29     18.40 o 
   2 -14   7       90.26      105.88     19.30 o 
   3 -14   7       78.80       85.46     19.36 o 
   4 -14   7        2.35       14.82     13.46 o 
  -3 -13   7       17.72       20.84     19.18 o 
  -2 -13   7       77.01       99.39     19.10 o 
  -1 -13   7       18.22       18.82     10.85 o 
   0 -13   7      266.39      260.87     21.04 o 
   1 -13   7        9.64       11.86      9.53 o 
   2 -13   7       12.99       12.55     10.33 o 
   3 -13   7        8.73        3.64     11.22 o 
   4 -13   7        6.06        0.12     11.99 o 
  -4 -12   7       43.82       44.25     21.28 o 
  -3 -12   7        1.95        0.02     15.56 o 
  -2 -12   7      323.49      356.38     28.93 o 
  -1 -12   7        0.09        0.06      9.30 o 
   0 -12   7      228.36      221.17     12.62 o 
   1 -12   7      145.85      125.97     13.60 o 
   2 -12   7       55.53       65.02      8.65 o 
   3 -12   7       17.83        0.04      9.92 o 
   4 -12   7        1.87        5.09     10.47 o 
   5 -12   7        1.27        5.92     14.29 o 
  -4 -11   7       30.67       35.56     18.74 o 
  -3 -11   7       70.84      106.56     21.49 o 
  -2 -11   7      117.85      165.69     22.25 o 
  -1 -11   7      117.16      141.43     19.42 o 
   0 -11   7       26.93       28.85      6.44 o 
   1 -11   7      410.96      376.22     16.81 o 
   2 -11   7      528.07      537.82     25.93 o 
   3 -11   7       69.21       64.52     15.10 o 
   4 -11   7       20.61       30.50     11.70 o 
   5 -11   7        5.40       20.17     12.94 o 
  -4 -10   7      157.10      111.03     23.12 o 
  -3 -10   7       39.34       66.28     16.58 o 
  -2 -10   7        3.13        6.02     11.93 o 
  -1 -10   7       13.79       25.89      9.99 o 
   0 -10   7      484.78      463.23     18.94 o 
   1 -10   7      502.49      504.20     51.03 o 
   2 -10   7       83.09       91.37      9.45 o 
   3 -10   7       19.87       26.96     11.67 o 
   4 -10   7      119.66      204.11     25.93 o 
   5 -10   7        1.17        0.00      9.86 o 
  -5  -9   7       17.88       28.16     16.49 o 
  -4  -9   7        2.09        0.04     11.10 o 
  -3  -9   7      463.46      435.82     31.55 o 
  -2  -9   7       80.85       66.10     13.85 o 
  -1  -9   7      325.85      384.17     23.83 o 
   0  -9   7      331.23      355.60     16.17 o 
   1  -9   7      306.64      314.20     14.55 o 
   2  -9   7      215.31      199.83     10.53 o 
   3  -9   7      173.61      186.49     11.27 o 
   4  -9   7        5.99        4.49      6.50 o 
   5  -9   7        9.37        3.66     12.84 o 
  -5  -8   7       62.80       42.55     16.33 o 
  -4  -8   7       20.18       40.95     14.76 o 
  -3  -8   7       85.68      105.61     18.17 o 
  -2  -8   7        2.25        0.20      6.89 o 
  -1  -8   7      166.25      141.05     14.55 o 
   0  -8   7       61.80      105.15     11.20 o 
   1  -8   7      168.44      168.41      8.96 o 
   2  -8   7       88.70       80.76      8.88 o 
   3  -8   7       22.66       23.01      6.99 o 
   4  -8   7       85.12       90.96     11.25 o 
   5  -8   7        3.08        0.02     10.11 o 
  -5  -7   7        2.88        2.04     12.25 o 
  -4  -7   7      207.15      204.78     24.03 o 
  -3  -7   7      103.75      136.86     18.90 o 
  -2  -7   7        0.45        0.59      7.94 o 
  -1  -7   7      538.58      536.53     45.75 o 
   0  -7   7     1043.14     1075.34     36.85 o 
   1  -7   7       87.55       87.05      7.97 o 
   2  -7   7      219.95      208.58     14.02 o 
   3  -7   7       27.69       24.19      6.84 o 
   4  -7   7      131.90      151.96     13.03 o 
   5  -7   7       14.17        9.46     12.37 o 
  -5  -6   7       38.96       45.24     13.93 o 
  -4  -6   7      243.87      228.96     19.67 o 
  -3  -6   7      238.18      223.26     18.50 o 
  -2  -6   7      371.80      369.01     22.44 o 
  -1  -6   7      121.02      155.28     13.56 o 
   0  -6   7      964.58     1028.80     39.83 o 
   1  -6   7      975.75      996.61     36.15 o 
   2  -6   7        3.76        4.79      3.66 o 
   3  -6   7       84.33      116.67     11.98 o 
   4  -6   7       52.01       64.19     10.87 o 
   5  -6   7        6.39        0.02     10.61 o 
  -5  -5   7       73.89       75.07     14.41 o 
  -4  -5   7       13.99       25.79     11.10 o 
  -3  -5   7       35.50       31.65     10.59 o 
  -2  -5   7      454.13      441.50     29.75 o 
  -1  -5   7        0.67        2.34      4.47 o 
   0  -5   7        8.42       21.55      3.92 o 
   1  -5   7        1.31        0.02      2.65 o 
   2  -5   7       12.72        5.16      4.00 o 
   3  -5   7      615.54      589.02     25.85 o 
   4  -5   7      187.82      177.64     13.06 o 
   5  -5   7        2.07        0.00     11.82 o 
  -4  -4   7      278.20      197.16     17.79 o 
  -3  -4   7       45.50       53.75     10.53 o 
  -2  -4   7        2.63       11.42      5.92 o 
  -1  -4   7      227.63      210.68     12.71 o 
   0  -4   7     2270.77     2401.81     62.45 o 
   1  -4   7        4.73        1.34      2.04 o 
   2  -4   7      264.49      272.13     27.11 o 
   3  -4   7      115.40      109.33     16.28 o 
   4  -4   7       46.57       56.72     16.11 o 
   5  -4   7        0.00        0.00     11.22 o 
  -5  -3   7        1.96        0.04      7.74 o 
  -4  -3   7        3.55        0.40      7.82 o 
  -3  -3   7      170.30      152.00     12.75 o 
  -2  -3   7        2.80        4.02      2.82 o 
  -1  -3   7       75.82       70.02      7.28 o 
   0  -3   7      495.14      479.30     14.92 o 
   1  -3   7     1305.07     1305.11     39.22 o 
   2  -3   7       11.93        3.68      3.76 o 
   3  -3   7       94.81       98.94     22.04 o 
   4  -3   7      203.34      231.00     14.25 o 
   5  -3   7       11.80        3.09     12.73 o 
  -6  -2   7        4.58       14.72     12.67 o 
  -5  -2   7        7.60        5.64     10.39 o 
  -4  -2   7       12.22        0.34      8.43 o 
  -3  -2   7      183.85      185.56     11.08 o 
  -2  -2   7       89.74       91.45      4.95 o 
  -1  -2   7        3.31        1.61      1.71 o 
   0  -2   7      610.72      575.68     22.20 o 
   1  -2   7      120.32      124.96      4.61 o 
   2  -2   7      542.45      490.21     18.94 o 
   3  -2   7        2.14        1.15      4.86 o 
   5  -2   7      153.75      132.96     28.78 o 
  -6  -1   7       44.13       67.35     18.90 o 
  -5  -1   7        0.41        0.79      9.52 o 
  -4  -1   7        0.78        0.18      6.71 o 
  -3  -1   7       59.28       68.16     14.34 o 
  -2  -1   7      748.18      718.29     22.41 o 
  -1  -1   7      751.89      726.42     23.53 o 
   0  -1   7      522.73      479.94     16.80 o 
   1  -1   7      106.05      101.36      4.72 o 
   2  -1   7       81.65       79.25      6.07 o 
   3  -1   7      258.63      263.83     12.28 o 
   4  -1   7       19.30       25.50      7.53 o 
   5  -1   7        3.48        7.91      6.88 o 
  -6   0   7        2.61        0.00     11.78 o 
  -5   0   7       14.00        5.32      9.74 o 
  -4   0   7        7.01        1.40      4.91 o 
  -3   0   7        8.53        3.97      3.91 o 
  -2   0   7      139.37      139.54      6.73 o 
  -1   0   7      513.63      499.29     14.38 o 
   0   0   7      185.74      171.29      6.91 o 
   1   0   7      164.50      164.29      6.49 o 
   2   0   7       94.96       95.35      6.56 o 
   3   0   7      386.81      404.43     19.54 o 
   4   0   7        0.12        0.02      6.70 o 
   5   0   7       45.92       61.98     11.59 o 
  -6   1   7        1.86        4.99     12.05 o 
  -5   1   7       48.88       58.07     14.70 o 
  -4   1   7        1.85        1.65      4.72 o 
  -3   1   7       12.44        3.43      3.72 o 
  -2   1   7      128.65      139.28     10.06 o 
  -1   1   7        0.30        3.62      2.62 o 
   0   1   7       38.21       53.08      4.67 o 
   1   1   7       50.28       56.74     11.95 o 
   2   1   7        0.18        1.09      4.34 o 
   3   1   7       15.77       19.34     11.30 o 
   4   1   7        3.89        1.91      6.22 o 
   5   1   7       36.69       38.47     16.82 o 
  -6   2   7        4.87        0.02     12.29 o 
  -5   2   7       69.22       74.28     16.72 o 
  -4   2   7       38.73       28.80     15.11 o 
  -3   2   7        0.42        0.30      3.59 o 
  -2   2   7     1472.76     1451.46     44.98 o 
  -1   2   7      126.41      113.60      6.44 o 
   0   2   7       69.61       73.07      6.14 o 
   1   2   7       44.01       49.00      6.05 o 
   2   2   7      105.73       96.78     13.54 o 
   3   2   7       39.47       37.31     13.38 o 
   4   2   7        4.38       13.46     12.88 o 
  -5   3   7        6.71        0.04      8.69 o 
  -4   3   7       10.79        0.06      4.91 o 
  -3   3   7        0.72        0.34      3.69 o 
  -2   3   7       22.92       18.39      4.63 o 
  -1   3   7       71.42       82.77      9.38 o 
   0   3   7     1120.24     1112.62     32.57 o 
   1   3   7      349.08      336.27     20.94 o 
   2   3   7        4.67        0.34      7.66 o 
   3   3   7       22.56        5.84     10.35 o 
   4   3   7       56.51       79.68     17.06 o 
  -5   4   7       51.04       57.34     13.60 o 
  -4   4   7        4.26        3.55      5.76 o 
  -3   4   7        6.27        0.28      3.87 o 
  -2   4   7        5.19        2.85      3.72 o 
  -1   4   7      448.97      398.18     13.21 o 
   0   4   7       16.65       14.14      6.41 o 
   1   4   7        2.29        0.59      6.02 o 
   2   4   7      170.34      163.30     16.41 o 
   3   4   7        0.12        5.70      9.42 o 
   4   4   7       48.33       65.37     19.02 o 
  -5   5   7        0.49        2.25      7.06 o 
  -4   5   7        3.02        3.50      6.17 o 
  -3   5   7        0.09        0.24      4.55 o 
  -2   5   7       15.37       11.84      4.61 o 
  -1   5   7      355.34      340.38     18.25 o 
   0   5   7      150.02      153.14     15.46 o 
   1   5   7        7.97        7.16      8.09 o 
   2   5   7       67.84       82.51     15.63 o 
   3   5   7        7.61        7.38      9.84 o 
   4   5   7        0.09        0.04     14.41 o 
  -5   6   7        0.92        0.02      6.78 o 
  -4   6   7        6.49        6.27      6.78 o 
  -3   6   7        6.58        5.11      5.45 o 
  -2   6   7        0.65        0.28      4.07 o 
  -1   6   7      263.48      252.41     13.12 o 
   0   6   7      356.65      332.19     22.50 o 
   1   6   7       99.19      131.04     17.91 o 
   2   6   7        1.93        0.04      7.92 o 
   3   6   7       20.75        7.26     11.97 o 
  -5   7   7       11.18       14.53     11.33 o 
  -4   7   7       25.64       20.43      8.22 o 
  -3   7   7        0.48        0.18      5.52 o 
  -2   7   7      258.24      243.77     13.97 o 
  -1   7   7       97.34       99.75     12.54 o 
   0   7   7       20.98       22.56     10.33 o 
   1   7   7      126.19      167.06     21.22 o 
   2   7   7        4.82        0.02     10.53 o 
   3   7   7       36.65       22.74     14.33 o 
  -5   8   7        8.87       15.14      9.00 o 
  -4   8   7       25.75       35.67      9.14 o 
  -3   8   7       42.46       46.33      8.77 o 
  -2   8   7       17.52       19.60      6.99 o 
  -1   8   7       90.45       87.67     15.06 o 
   0   8   7       24.25       45.95     12.25 o 
   1   8   7       46.16       42.79     12.69 o 
   2   8   7       53.37       48.15     13.40 o 
   3   8   7       10.67        0.06     11.84 o 
  -4   9   7        0.21        3.02      7.37 o 
  -3   9   7       11.98       12.85      7.55 o 
  -2   9   7        4.11        0.08      5.21 o 
  -1   9   7       82.92       97.15     15.71 o 
   0   9   7        0.01        0.00      7.90 o 
   1   9   7        4.76        2.53      9.80 o 
   2   9   7       13.25        0.02     10.89 o 
  -4  10   7        0.00        2.96      7.12 o 
  -3  10   7        4.86        7.32      7.30 o 
  -2  10   7       18.11       17.34     10.17 o 
  -1  10   7       11.32        4.45      8.55 o 
   0  10   7        9.12        9.02     11.04 o 
   1  10   7       30.37       34.75     13.36 o 
   2  10   7        2.69        0.02      9.04 o 
  -3  11   7        0.20        1.28      6.76 o 
  -2  11   7        3.69        0.00     10.47 o 
  -1  11   7        1.54        0.08      9.48 o 
   0  11   7       81.47       64.36     15.06 o 
   1  11   7        2.90        7.86     13.08 o 
  -2  12   7        3.61        6.45     11.30 o 
  -1  12   7        1.27        0.10      8.77 o 
   0  12   7        2.10        0.00     10.53 o 
   0 -18   8       73.70       61.10     17.83 o 
  -1 -17   8        0.04        0.00     11.97 o 
   0 -17   8       84.41       66.54     17.77 o 
   1 -17   8       81.44       71.07     15.08 o 
   3 -17   8        0.32       14.19     15.14 o 
  -2 -16   8        9.36        0.00     16.70 o 
  -1 -16   8       59.00       78.73     19.36 o 
   0 -16   8       56.63       58.92     15.83 o 
   1 -16   8       17.48       16.45     10.33 o 
   2 -16   8        6.67        0.02     11.26 o 
   3 -16   8       15.26        4.53     14.01 o 
  -3 -15   8        4.72        0.40     19.61 o 
  -2 -15   8        0.58        0.00     15.00 o 
  -1 -15   8       58.83       44.25     16.41 o 
   0 -15   8      499.10      510.59     33.96 o 
   1 -15   8        8.48        0.00      9.22 o 
   2 -15   8        1.68        0.04      6.19 o 
   3 -15   8       18.06       64.06     17.14 o 
   4 -15   8       10.20       23.53     16.11 o 
  -3 -14   8        1.81       23.53     18.90 o 
  -2 -14   8        0.49        0.00     13.54 o 
  -1 -14   8       48.45       81.32     16.86 o 
   0 -14   8      384.04      357.53     25.85 o 
   1 -14   8      369.94      324.29     31.47 o 
   2 -14   8       79.78      107.90     23.67 o 
   3 -14   8        0.00        0.02     10.09 o 
   4 -14   8       17.71       31.09     14.70 o 
  -3 -13   8       13.54       10.03     17.08 o 
  -2 -13   8        2.22        0.02     11.74 o 
  -1 -13   8      114.61      140.64     20.52 o 
   0 -13   8      340.92      324.20     23.73 o 
   1 -13   8       18.26       20.67      7.20 o 
   2 -13   8       14.25       10.98      9.72 o 
   3 -13   8       33.84       54.13     15.99 o 
   4 -13   8        0.00        2.32     11.38 o 
  -4 -12   8       10.39       25.85     19.22 o 
  -3 -12   8        7.50        0.06     11.80 o 
  -2 -12   8        5.85        0.02     10.69 o 
  -1 -12   8      344.09      332.73     25.21 o 
   0 -12   8      100.99      131.10     17.12 o 
   1 -12   8       41.34       44.35      7.49 o 
   2 -12   8        6.82        4.94      5.43 o 
   3 -12   8       12.70       13.84      7.10 o 
   4 -12   8        4.67        0.08     11.30 o 
  -4 -11   8       99.59       84.75     21.63 o 
  -3 -11   8        1.88        0.00     13.48 o 
  -2 -11   8        0.02        0.24     11.12 o 
  -1 -11   8        7.49        0.06      9.42 o 
   0 -11   8       61.76       62.82     11.64 o 
   1 -11   8      191.56      173.34     10.56 o 
   2 -11   8       11.50        8.62      8.25 o 
   3 -11   8        0.24        0.88      5.91 o 
   4 -11   8        0.61        0.93     11.40 o 
   5 -11   8        1.38        1.86     12.67 o 
  -4 -10   8       79.45       72.28     19.91 o 
  -3 -10   8        4.59       12.82     13.36 o 
  -2 -10   8      232.10      203.14     19.99 o 
  -1 -10   8      352.06      381.81     26.80 o 
   0 -10   8      398.98      394.10     17.12 o 
   1 -10   8      115.34      126.19      8.52 o 
   2 -10   8        5.92        1.88      5.22 o 
   3 -10   8        3.54        0.02      5.56 o 
   4 -10   8       25.03       41.61     11.62 o 
   5 -10   8        6.07        5.54     12.21 o 
  -5  -9   8        3.42        0.02     13.48 o 
  -4  -9   8      122.99      171.21     23.89 o 
  -3  -9   8      306.34      315.09     25.97 o 
  -2  -9   8       10.11        0.00      9.84 o 
  -1  -9   8       49.89       72.65     13.87 o 
   0  -9   8      473.97      433.43     17.25 o 
   1  -9   8      172.11      170.92     12.63 o 
   2  -9   8      485.76      475.14     19.95 o 
   3  -9   8      225.01      192.99     12.44 o 
   4  -9   8        5.94        4.02      7.58 o 
   5  -9   8        5.27       13.72     13.54 o 
  -5  -8   8       15.93       12.45     13.62 o 
  -4  -8   8        0.52        0.83     10.19 o 
  -3  -8   8      184.14      178.40     17.57 o 
  -2  -8   8      110.66      133.91     16.39 o 
  -1  -8   8      693.10      723.38     38.51 o 
   0  -8   8       49.34       49.36     10.01 o 
   1  -8   8        0.56        0.02      3.46 o 
   2  -8   8       36.70       34.56      6.10 o 
   3  -8   8      128.24      163.66     11.51 o 
   4  -8   8       10.06        4.98      7.50 o 
   5  -8   8        6.34        0.06     10.98 o 
  -5  -7   8       69.92       61.15     16.41 o 
  -4  -7   8      184.29      180.95     18.09 o 
  -3  -7   8       12.29       17.24     11.26 o 
  -2  -7   8       46.25       55.97     11.95 o 
  -1  -7   8     1764.32     1721.31     89.93 o 
   0  -7   8       26.70       27.94      4.81 o 
   1  -7   8      340.91      363.33     15.44 o 
   2  -7   8       24.64       18.05      5.80 o 
   3  -7   8        4.16        3.16      5.95 o 
   4  -7   8        0.04        0.00      6.70 o 
   5  -7   8        3.35        7.79      9.23 o 
  -5  -6   8        0.01        0.00      9.76 o 
  -4  -6   8      369.33      304.49     24.18 o 
  -3  -6   8      150.19      160.80     16.58 o 
  -2  -6   8      282.73      272.35     20.92 o 
  -1  -6   8      424.83      471.94     30.10 o 
   0  -6   8        0.18        1.27      2.71 o 
   1  -6   8      101.96       90.52      7.04 o 
   2  -6   8        3.19        1.64      3.68 o 
   3  -6   8      242.53      249.07     14.01 o 
   4  -6   8      103.65      122.13     13.75 o 
   5  -6   8        1.40        0.02     10.41 o 
  -4  -5   8       32.54       33.84     10.98 o 
  -3  -5   8      213.86      194.15     16.11 o 
  -2  -5   8      796.55      704.39     36.91 o 
  -1  -5   8        1.40        1.68      4.93 o 
   0  -5   8     3970.61     4095.63    187.28 o 
   1  -5   8      117.78       92.70      6.16 o 
   2  -5   8        1.04        1.80      4.37 o 
   3  -5   8       78.01       92.99     23.75 o 
   4  -5   8      400.63      432.56     21.81 o 
   5  -5   8        0.78        0.57     11.99 o 
  -4  -4   8      237.49      201.87     16.39 o 
  -3  -4   8       94.78      123.46     16.05 o 
  -2  -4   8      150.50      146.18     13.52 o 
  -1  -4   8       24.56       41.22      6.25 o 
   0  -4   8      146.00      131.53     12.28 o 
   1  -4   8       19.90       18.22      3.25 o 
   2  -4   8       75.71      110.13     13.14 o 
   3  -4   8       82.30       88.43     10.90 o 
   4  -4   8        3.63        0.04      6.77 o 
   5  -4   8       18.51       20.52     13.68 o 
  -5  -3   8        3.46        5.86     11.74 o 
  -4  -3   8       25.09       12.11     10.21 o 
  -3  -3   8      616.38      618.71     36.10 o 
  -2  -3   8       38.86       39.78      8.49 o 
  -1  -3   8      948.39      961.02     29.12 o 
   0  -3   8      541.99      553.67     17.95 o 
   1  -3   8      337.05      323.80     10.53 o 
   2  -3   8        6.74        2.65      5.03 o 
   3  -3   8      147.67      153.34     15.63 o 
   4  -3   8        0.25        0.06      9.10 o 
   5  -3   8        0.64        4.79      5.08 o 
  -5  -2   8       20.38       14.07     11.60 o 
  -4  -2   8        2.47        0.44      7.26 o 
  -3  -2   8      204.14      222.59     18.47 o 
  -2  -2   8      301.73      313.23     13.39 o 
  -1  -2   8      335.71      336.95     11.63 o 
   0  -2   8        1.30        0.23      1.99 o 
   1  -2   8      279.15      321.97     10.69 o 
   2  -2   8       26.20       24.92      4.20 o 
   3  -2   8      282.00      278.57     12.43 o 
   4  -2   8       13.96       20.30      7.04 o 
   5  -2   8       53.27       47.86      8.45 o 
  -5  -1   8       22.40       21.37     12.59 o 
  -4  -1   8       98.16      107.15     17.30 o 
  -3  -1   8        8.02       10.73      4.96 o 
  -2  -1   8      857.60      845.87     25.43 o 
  -1  -1   8       19.28       15.95      3.98 o 
   0  -1   8      547.37      520.10     16.81 o 
   1  -1   8        2.47        4.55      3.92 o 
   2  -1   8      269.09      249.68     11.87 o 
   3  -1   8       15.02        8.58      5.41 o 
   4  -1   8        0.06        0.02      5.75 o 
   5  -1   8       12.71        8.62      7.22 o 
  -5   0   8       19.28       24.98     12.09 o 
  -4   0   8       21.38       22.80     10.37 o 
  -3   0   8      278.93      255.03     12.94 o 
  -2   0   8       74.96       82.81      7.52 o 
  -1   0   8      146.21      145.77      6.93 o 
   0   0   8      393.64      398.13     15.37 o 
   1   0   8        1.83        1.06      2.80 o 
   2   0   8      155.21      153.74     13.38 o 
   3   0   8       44.11       63.44      9.90 o 
   4   0   8       11.51       10.04      7.82 o 
   5   0   8        0.23        5.36      7.39 o 
  -5   1   8       19.70       32.66     14.17 o 
  -4   1   8        0.97        0.00      6.45 o 
  -3   1   8      120.11      102.32     12.30 o 
  -2   1   8       29.16       34.92      4.74 o 
  -1   1   8        2.21        1.55      2.68 o 
   0   1   8        1.75        2.35      2.76 o 
   1   1   8        6.50        5.08      4.05 o 
   2   1   8        6.13        4.21      5.07 o 
   3   1   8      107.78      114.89     17.59 o 
   4   1   8       92.81      138.99     21.65 o 
  -5   2   8        1.60        0.00     10.17 o 
  -4   2   8        0.82        0.00      4.64 o 
  -3   2   8        6.94        2.59      4.25 o 
  -2   2   8       17.93       29.17      5.36 o 
  -1   2   8      193.55      205.66      8.96 o 
   0   2   8       13.84        6.01      3.19 o 
   1   2   8      101.42       94.66      8.66 o 
   2   2   8      150.61      140.48     15.48 o 
   3   2   8        1.64        0.00      9.40 o 
   4   2   8       25.13       22.05     15.00 o 
  -5   3   8        9.38        4.06      9.36 o 
  -4   3   8        1.11        0.04      5.01 o 
  -3   3   8        0.72        0.31      4.51 o 
  -2   3   8        2.58        1.20      4.35 o 
  -1   3   8      219.56      220.35      9.75 o 
   0   3   8      226.92      210.99      9.99 o 
   1   3   8       69.75      107.29     15.97 o 
   2   3   8       40.99       25.21     10.11 o 
   3   3   8      185.83      213.51     20.25 o 
   4   3   8       16.26       25.61     15.48 o 
  -5   4   8        1.55        0.04     10.43 o 
  -4   4   8        5.21        4.36      6.20 o 
  -3   4   8        3.30        1.00      5.58 o 
  -2   4   8       47.50       41.42      7.33 o 
  -1   4   8       57.09       69.13      6.90 o 
   0   4   8      358.05      354.36     16.29 o 
   1   4   8       24.53        9.92      8.27 o 
   2   4   8       66.47      101.29     16.78 o 
   3   4   8        6.34        3.90     10.31 o 
   4   4   8       66.49       44.57     18.35 o 
  -5   5   8        0.38        0.04      8.97 o 
  -4   5   8        4.72        5.80      6.58 o 
  -3   5   8       15.73        6.10      6.90 o 
  -2   5   8        6.38        5.65      6.16 o 
  -1   5   8      123.15      137.55     10.13 o 
   0   5   8       11.16       19.97     10.03 o 
   1   5   8      111.39      123.85     17.97 o 
   2   5   8        2.89        0.02      9.72 o 
   3   5   8       15.92       23.97     13.85 o 
  -5   6   8        1.15        4.97      7.10 o 
  -4   6   8        0.02        0.00      6.16 o 
  -3   6   8        9.63        0.04      5.44 o 
  -2   6   8       49.96       47.96     11.97 o 
  -1   6   8      318.84      308.34     17.27 o 
   0   6   8       14.85        9.68      8.09 o 
   1   6   8       53.25       58.62     13.66 o 
   2   6   8       82.74      108.28     19.30 o 
   3   6   8        4.92        0.02     13.10 o 
  -5   7   8        2.51        0.02      7.88 o 
  -4   7   8        0.92        0.00      6.68 o 
  -3   7   8       21.67       26.43      7.56 o 
  -2   7   8      126.42      136.68     13.35 o 
  -1   7   8      188.62      175.46     11.49 o 
   0   7   8      111.10       89.14     16.01 o 
   1   7   8       46.49       37.72     13.70 o 
   2   7   8        9.25        9.20     11.44 o 
   3   7   8        4.24       12.39     13.56 o 
  -4   8   8        5.09        1.59      6.87 o 
  -3   8   8        0.15        0.04      4.96 o 
  -2   8   8        1.83        0.06      5.02 o 
  -1   8   8       20.53       18.74      9.08 o 
   0   8   8        5.94        5.62      9.36 o 
   1   8   8       19.54        0.16     10.43 o 
   2   8   8       43.35       12.65     13.40 o 
  -4   9   8        3.07        9.48      8.57 o 
  -3   9   8        7.39        6.44      6.96 o 
  -2   9   8        3.27        4.50      6.47 o 
  -1   9   8        0.00        2.39      9.56 o 
   0   9   8       27.38       16.39     12.11 o 
   1   9   8        3.29        0.10     10.01 o 
   2   9   8        3.36        0.04      9.64 o 
  -3  10   8        1.57        0.02      7.05 o 
  -2  10   8        5.86        0.00     10.25 o 
  -1  10   8        0.00        0.02      7.78 o 
   0  10   8       64.87       50.80     14.82 o 
   1  10   8       11.36        0.02     11.78 o 
  -3  11   8        0.00        0.02     12.27 o 
  -2  11   8        3.28        0.00      9.32 o 
  -1  11   8        8.70        9.14     12.11 o 
   0  11   8        3.37        0.02      9.70 o 
   0 -18   9       33.94       26.34     14.72 o 
  -1 -17   9       10.61        0.00     15.14 o 
   0 -17   9       41.67       25.04     13.70 o 
   1 -17   9       29.41       17.53     11.84 o 
  -2 -16   9       23.37        3.01     16.64 o 
  -1 -16   9      129.27      117.82     19.87 o 
   0 -16   9       37.94       27.11     13.42 o 
   1 -16   9        6.72       10.13     10.61 o 
   3 -16   9        5.01        0.06     13.10 o 
  -3 -15   9        0.17        0.30     16.57 o 
  -2 -15   9        0.96        0.47     15.99 o 
  -1 -15   9        7.54        0.00     10.55 o 
   0 -15   9        1.37        0.02     10.47 o 
   1 -15   9       58.42       46.09     12.25 o 
   2 -15   9        2.72        1.85      7.29 o 
   3 -15   9       29.10       46.77     16.70 o 
  -3 -14   9        0.12        0.20     18.31 o 
  -2 -14   9        1.40        0.02     12.43 o 
  -1 -14   9       21.44       15.52     11.80 o 
   0 -14   9       66.95       81.70     16.29 o 
   1 -14   9       22.81        6.67      9.58 o 
   2 -14   9        0.02        0.02      6.24 o 
   3 -14   9       17.19       52.94     15.12 o 
   4 -14   9       20.44       35.62     14.80 o 
  -3 -13   9       14.56        0.18     14.47 o 
  -2 -13   9       28.06       34.30     14.59 o 
  -1 -13   9       20.57       26.66     13.93 o 
   0 -13   9       29.72       19.97     10.59 o 
   1 -13   9       67.70       46.41     11.54 o 
   2 -13   9       89.73      107.49     25.50 o 
   3 -13   9        4.52       10.09      7.51 o 
   4 -13   9        4.65        2.37     12.98 o 
  -4 -12   9       90.87      106.14     21.24 o 
  -3 -12   9       16.66        9.40     13.85 o 
  -2 -12   9        9.01       11.48     13.99 o 
  -1 -12   9       54.46       63.13     15.26 o 
   0 -12   9        1.24        0.16      7.44 o 
   1 -12   9      159.05      138.70     10.78 o 
   2 -12   9      119.80      129.58     14.28 o 
   3 -12   9        0.01        0.00      5.46 o 
   4 -12   9        0.22        0.04     10.90 o 
  -4 -11   9       12.87        6.99     14.72 o 
  -3 -11   9       72.10       80.43     19.85 o 
  -2 -11   9       82.73       99.79     18.05 o 
  -1 -11   9       32.63       43.26     12.96 o 
   0 -11   9       35.45       18.29      8.41 o 
   1 -11   9      437.68      433.89     19.04 o 
   2 -11   9      377.86      405.94     18.85 o 
   3 -11   9       17.95       27.87      8.54 o 
   4 -11   9       42.57       71.47     16.17 o 
  -4 -10   9       45.85       60.62     16.21 o 
  -3 -10   9       85.69       81.42     19.32 o 
  -2 -10   9      115.98      133.23     18.86 o 
  -1 -10   9       22.15       12.86      8.77 o 
   0 -10   9       64.97       62.32     11.30 o 
   1 -10   9     1172.34     1118.65     49.70 o 
   2 -10   9       84.42      102.86     16.55 o 
   3 -10   9        0.95        5.55      6.18 o 
   4 -10   9        4.70        8.11      8.60 o 
   5 -10   9       13.34       54.21     17.55 o 
  -5  -9   9       13.48       15.44     14.17 o 
  -4  -9   9      105.66      130.17     20.88 o 
  -3  -9   9       62.37       86.63     18.17 o 
  -2  -9   9      642.95      643.57     39.29 o 
  -1  -9   9        4.34       13.89      8.51 o 
   0  -9   9      307.74      307.53     20.68 o 
   1  -9   9       11.57       16.58      5.06 o 
   2  -9   9     1727.02     1730.96     89.87 o 
   3  -9   9       45.34       29.05     19.14 o 
   4  -9   9        5.22        1.66      6.65 o 
   5  -9   9        0.13        0.12     11.16 o 
  -5  -8   9        6.13        3.66     12.88 o 
  -4  -8   9       51.35       36.53     15.12 o 
  -3  -8   9      554.79      553.30     36.30 o 
  -2  -8   9       95.08       99.67     15.14 o 
  -1  -8   9      136.31      144.10     14.13 o 
   0  -8   9       46.47       44.67      9.38 o 
   1  -8   9       58.45       59.73      7.01 o 
   2  -8   9      167.04      181.94     16.48 o 
   3  -8   9      675.77      671.55     28.79 o 
   4  -8   9        6.38        3.78      7.55 o 
   5  -8   9       14.35       15.71     10.02 o 
  -5  -7   9      102.48      114.33     18.92 o 
  -4  -7   9        5.14        0.38     10.63 o 
  -3  -7   9       81.04      146.06     18.78 o 
  -2  -7   9       18.01       38.28     10.75 o 
  -1  -7   9       41.03       31.05      7.92 o 
   0  -7   9       59.40       41.90      4.47 o 
   1  -7   9      253.61      232.63     11.26 o 
   2  -7   9       41.03       44.73      6.90 o 
   3  -7   9      117.25      146.16     13.79 o 
   4  -7   9        2.98        0.02      6.61 o 
   5  -7   9        2.81       11.18      9.56 o 
  -4  -6   9      340.29      343.44     24.03 o 
  -3  -6   9      232.67      205.00     17.79 o 
  -2  -6   9        0.33        0.06      7.20 o 
  -1  -6   9      173.97      206.74     14.19 o 
   0  -6   9      157.50      157.60     13.52 o 
   1  -6   9       88.08       89.83      6.46 o 
   2  -6   9       43.96       47.86      8.18 o 
   3  -6   9      231.75      198.53     13.00 o 
   4  -6   9        7.73        5.21      8.06 o 
   5  -6   9       27.92       22.61     10.14 o 
  -4  -5   9      182.05      176.89     17.67 o 
  -3  -5   9      437.35      418.42     27.95 o 
  -2  -5   9       66.85       91.57     13.20 o 
  -1  -5   9      100.39       94.25      8.59 o 
   0  -5   9      728.12      654.84     19.96 o 
   1  -5   9       87.97       91.26      5.25 o 
   2  -5   9        5.38        9.59      4.67 o 
   3  -5   9      125.45      140.65     13.21 o 
   4  -5   9       68.52       97.99     16.91 o 
   5  -5   9        0.74        0.02     12.86 o 
  -5  -4   9       28.44       16.57     12.25 o 
  -4  -4   9       91.24       96.88     16.43 o 
  -3  -4   9      145.45      138.81     13.70 o 
  -2  -4   9      467.27      447.66     25.57 o 
  -1  -4   9      125.66      119.03      7.82 o 
   0  -4   9        3.18        6.66      2.64 o 
   1  -4   9       64.99       64.51      4.00 o 
   2  -4   9       41.10       42.36      6.94 o 
   3  -4   9        4.13        5.38      7.39 o 
   4  -4   9        7.15        0.02      7.27 o 
  -5  -3   9        2.69        1.68     10.79 o 
  -4  -3   9      206.95      216.85     21.41 o 
  -3  -3   9      707.30      722.38     30.12 o 
  -2  -3   9      247.11      244.66     13.26 o 
  -1  -3   9      390.58      381.73     13.20 o 
   0  -3   9       34.16       30.66      3.83 o 
   1  -3   9       64.96       67.70      7.37 o 
   2  -3   9      213.38      193.06     10.06 o 
   3  -3   9        4.12        0.42      4.54 o 
   4  -3   9        3.49        4.36      4.89 o 
   5  -3   9        3.75        5.79      6.27 o 
  -5  -2   9        6.03       10.79     11.16 o 
  -4  -2   9       18.11       13.79     11.26 o 
  -3  -2   9      181.20      181.09     11.29 o 
  -2  -2   9      122.95      105.51     15.12 o 
  -1  -2   9       69.53       83.39      7.11 o 
   0  -2   9        5.70        2.13      2.46 o 
   1  -2   9      117.21      125.88      5.90 o 
   2  -2   9       49.58       52.93      5.79 o 
   3  -2   9      198.65      183.91     10.47 o 
   4  -2   9        2.24        0.80      6.03 o 
   5  -2   9        9.25        8.45      8.43 o 
  -5  -1   9       30.92       22.05     12.43 o 
  -4  -1   9       87.09       88.70     18.05 o 
  -3  -1   9      161.49      140.62     15.75 o 
  -2  -1   9      127.11      126.91      6.50 o 
  -1  -1   9        0.56        0.93      2.41 o 
   0  -1   9      181.30      172.89      7.63 o 
   1  -1   9        0.85        1.70      2.37 o 
   2  -1   9      289.60      282.57     17.87 o 
   3  -1   9       64.47       63.71     12.22 o 
   4  -1   9        6.47       16.09      8.16 o 
  -5   0   9        0.90        0.06      9.52 o 
  -4   0   9       34.63       50.94     13.34 o 
  -3   0   9       13.80        5.74      7.80 o 
  -2   0   9      532.70      542.27     17.50 o 
  -1   0   9      384.07      366.11     14.97 o 
   0   0   9       15.45        7.23      3.27 o 
   1   0   9       18.71       19.06      3.52 o 
   2   0   9      205.75      195.27     12.71 o 
   3   0   9       46.80       62.14     13.97 o 
   4   0   9       25.32       19.89     13.40 o 
  -5   1   9        2.24        4.55     10.81 o 
  -4   1   9        1.29        1.48      8.00 o 
  -3   1   9        2.31        0.16      4.49 o 
  -2   1   9       13.56       10.73      7.22 o 
  -1   1   9        1.83        0.23      2.56 o 
   0   1   9       36.29       35.44      4.65 o 
   1   1   9      139.64      132.66     10.31 o 
   2   1   9        0.55        0.38      5.91 o 
   3   1   9       42.10       49.42     12.88 o 
   4   1   9       43.44       53.44     16.21 o 
  -5   2   9        6.58        8.83     11.54 o 
  -4   2   9        1.78        0.00      7.48 o 
  -3   2   9        2.08        0.16      4.40 o 
  -2   2   9        0.16        0.85      4.28 o 
  -1   2   9       68.86       80.32      7.04 o 
   0   2   9       84.83       78.88      6.67 o 
   1   2   9        1.40        1.31      4.42 o 
   2   2   9       11.55        5.42      7.84 o 
   3   2   9       19.92        7.36     11.20 o 
   4   2   9       37.59       45.12     15.56 o 
  -5   3   9        8.94       27.25     14.03 o 
  -4   3   9        7.32        2.87      8.83 o 
  -3   3   9      123.07      136.95     10.47 o 
  -2   3   9      203.40      195.91     11.92 o 
  -1   3   9      189.43      165.16     10.03 o 
   0   3   9        1.65        2.04      3.21 o 
   1   3   9       19.91       18.34      9.75 o 
   2   3   9       17.29       22.34     11.76 o 
   3   3   9      193.66      212.14     27.15 o 
   4   3   9       21.12       23.83     16.19 o 
  -5   4   9        2.50        0.02     10.87 o 
  -4   4   9        0.04        0.00      5.69 o 
  -3   4   9       18.52       13.64      6.55 o 
  -2   4   9       13.18       15.60      5.86 o 
  -1   4   9      438.93      469.62     22.11 o 
   0   4   9      186.98      173.22     12.14 o 
   1   4   9       18.11        1.54      9.94 o 
   2   4   9       25.84       21.77     11.50 o 
   3   4   9        1.85        0.12     10.81 o 
  -5   5   9        1.35        0.00     10.29 o 
  -4   5   9        0.15        0.17      6.22 o 
  -3   5   9        0.14        0.00      5.16 o 
  -2   5   9      164.22      162.60     11.46 o 
  -1   5   9        0.13        1.67      5.45 o 
   0   5   9       18.48       23.16     10.19 o 
   1   5   9      221.21      219.92     19.34 o 
   2   5   9       44.40       30.46     13.93 o 
   3   5   9        3.65        0.12     11.42 o 
  -5   6   9        1.92        0.00      9.80 o 
  -4   6   9        2.06        0.27      6.70 o 
  -3   6   9       41.83       29.93      8.04 o 
  -2   6   9       94.51      100.73     30.93 o 
  -1   6   9       53.59       44.91     14.65 o 
   0   6   9       20.32        9.30      9.68 o 
   1   6   9        2.54        3.90     10.94 o 
   2   6   9      151.18      184.08     23.99 o 
   3   6   9        0.15        0.08     12.45 o 
  -4   7   9        1.88        0.02      6.73 o 
  -3   7   9        0.41        0.00      5.73 o 
  -2   7   9        0.27        0.04      5.02 o 
  -1   7   9      139.51      126.78     10.99 o 
   0   7   9       60.99       46.33     14.45 o 
   1   7   9        7.64        0.20     10.09 o 
   2   7   9        0.00        0.00     12.23 o 
  -4   8   9        7.00        1.20      7.23 o 
  -3   8   9        5.83        2.19      6.10 o 
  -2   8   9        1.31        0.04      5.64 o 
  -1   8   9       74.78       44.95     12.84 o 
   0   8   9       14.98        9.08     11.12 o 
   1   8   9       94.52       87.20     18.21 o 
   2   8   9       16.12        0.02     10.79 o 
  -3   9   9        0.50        0.00      6.42 o 
  -2   9   9        1.59        1.49      5.54 o 
  -1   9   9        1.60        0.06      9.12 o 
   0   9   9       33.08        8.11     10.87 o 
   1   9   9       19.02       14.98     13.30 o 
  -3  10   9        0.27        0.00      6.80 o 
  -2  10   9        0.10        0.00      8.29 o 
  -1  10   9        3.52        0.02      9.00 o 
   0  10   9       51.74       36.28     14.61 o 
   0 -18  10        0.59        0.00     11.50 o 
   1 -18  10       10.42        3.11     12.23 o 
  -1 -17  10        6.94        0.00     15.63 o 
   0 -17  10       74.25       55.91     15.10 o 
   1 -17  10        5.13        5.76     10.85 o 
  -2 -16  10       16.64        0.00     14.01 o 
  -1 -16  10        3.98        5.88     15.04 o 
   0 -16  10       22.19       14.78     12.90 o 
   1 -16  10       12.31        0.00      9.62 o 
   2 -16  10       16.37        0.00     10.01 o 
   3 -16  10        0.07       15.32     14.13 o 
  -2 -15  10        0.29        3.46     13.95 o 
  -1 -15  10        0.78        0.02     12.63 o 
   0 -15  10       44.66       40.69     13.18 o 
   1 -15  10        7.08        0.00      9.22 o 
   2 -15  10       11.82        1.09      9.34 o 
   3 -15  10        1.17        1.21     11.99 o 
  -3 -14  10        0.14       18.96     16.37 o 
  -2 -14  10       42.96       31.67     15.46 o 
  -1 -14  10      116.14       99.13     18.01 o 
   0 -14  10      206.24      216.79     18.76 o 
   1 -14  10        0.64        0.00      8.59 o 
   2 -14  10       45.30       29.31     11.64 o 
   3 -14  10       45.77       57.68     17.22 o 
   4 -14  10        2.31        0.14     14.13 o 
  -3 -13  10       28.39       37.17     16.98 o 
  -2 -13  10        8.33        0.02     12.98 o 
  -1 -13  10      128.71      118.43     19.02 o 
   0 -13  10      270.22      238.11     20.17 o 
   1 -13  10      336.45      253.92     20.11 o 
   2 -13  10       45.49       45.10     13.15 o 
   3 -13  10        0.36        0.02      6.18 o 
   4 -13  10        0.93        5.38     11.91 o 
  -4 -12  10       11.02       18.52     17.83 o 
  -3 -12  10        8.70        0.02     14.67 o 
  -2 -12  10       33.99       40.99     15.54 o 
  -1 -12  10       10.01        0.02     10.69 o 
   0 -12  10      260.35      241.08     20.31 o 
   1 -12  10     1032.40      960.32     52.25 o 
   2 -12  10      111.14      130.22     36.27 o 
   3 -12  10       37.61       41.15     11.08 o 
   4 -12  10        0.00        0.02     10.21 o 
  -4 -11  10        6.53       12.98     13.99 o 
  -3 -11  10        5.80        0.00     13.16 o 
  -2 -11  10      275.28      234.19     21.61 o 
   0 -11  10      152.13      138.16     13.93 o 
   1 -11  10      827.19      763.11     42.55 o 
   2 -11  10      876.08      853.18     34.00 o 
   3 -11  10       82.41      127.73     18.30 o 
   4 -11  10       28.42       82.55     12.54 o 
  -4 -10  10        8.62        9.02     14.11 o 
  -3 -10  10        4.02       13.06     14.09 o 
  -2 -10  10       65.98       54.66     14.35 o 
  -1 -10  10       76.72       92.54     14.65 o 
   0 -10  10      455.97      410.39     26.36 o 
   1 -10  10      782.71      667.63     37.72 o 
   2 -10  10      138.45      138.14     12.55 o 
   3 -10  10        3.94        0.02      6.42 o 
   4 -10  10        0.12        0.02      7.56 o 
  -4  -9  10        6.47        8.41     12.73 o 
  -3  -9  10      233.50      246.56     22.17 o 
  -2  -9  10       11.04        3.96     11.36 o 
  -1  -9  10      498.44      445.36     28.36 o 
   0  -9  10       37.90       29.51      8.43 o 
   1  -9  10      163.66      135.85      8.93 o 
   2  -9  10      822.19      842.81     56.77 o 
   3  -9  10        8.52       19.10      9.13 o 
   4  -9  10       16.74       13.78     11.91 o 
  -5  -8  10        5.95        8.04     14.82 o 
  -4  -8  10       66.25      100.08     17.44 o 
  -3  -8  10      121.34      138.97     20.29 o 
  -2  -8  10      873.48      883.22     49.44 o 
  -1  -8  10       47.01       26.90      9.42 o 
   0  -8  10      151.61      144.00     13.34 o 
   1  -8  10       58.82       44.88      6.71 o 
   2  -8  10        9.38        1.28      5.44 o 
   3  -8  10      577.70      690.23     29.31 o 
   4  -8  10       22.82       12.24      8.68 o 
   5  -8  10        2.36        5.44      9.77 o 
  -4  -7  10       60.12       73.78     16.37 o 
  -3  -7  10       68.17       87.32     15.97 o 
  -2  -7  10       93.37      127.67     17.10 o 
  -1  -7  10      596.49      617.48     34.67 o 
   0  -7  10      338.85      312.09     19.81 o 
   1  -7  10       16.36        6.81      5.53 o 
   2  -7  10      121.00      157.91     13.06 o 
   3  -7  10       35.57       31.69      8.33 o 
   4  -7  10        7.94        3.08      8.10 o 
   5  -7  10        1.25        4.13      9.81 o 
  -4  -6  10       48.91       56.11     16.05 o 
  -3  -6  10      228.66      206.14     17.87 o 
  -2  -6  10     1456.35     1478.40     75.66 o 
  -1  -6  10        6.34        7.88      6.25 o 
   0  -6  10       87.47       77.39      5.87 o 
   1  -6  10      297.40      276.07     12.75 o 
   2  -6  10      128.59      134.77      9.18 o 
   3  -6  10        0.00        0.02      5.29 o 
   4  -6  10       17.16       23.75      9.83 o 
   5  -6  10        6.93        0.02      9.19 o 
  -5  -5  10        5.13       16.25     13.00 o 
  -4  -5  10       24.53       35.33     12.39 o 
  -3  -5  10       56.26       75.82     13.87 o 
  -2  -5  10      163.06      187.50     15.22 o 
  -1  -5  10      297.79      307.49     20.48 o 
   0  -5  10      139.00      117.52      7.16 o 
   1  -5  10      164.21      143.58      7.05 o 
   2  -5  10      181.68      183.67     11.99 o 
   3  -5  10       58.16       73.66     10.35 o 
   4  -5  10       83.35      104.92     31.77 o 
  -5  -4  10        3.29        9.72     12.79 o 
  -4  -4  10        5.09        5.44      9.20 o 
  -3  -4  10      460.14      410.36     20.75 o 
  -2  -4  10      382.01      381.99     18.41 o 
  -1  -4  10      199.32      214.18     11.42 o 
   0  -4  10       96.43       98.52      5.22 o 
   1  -4  10       40.81       44.63      5.26 o 
   2  -4  10       30.04       31.64      5.56 o 
   3  -4  10       84.68       99.73      9.20 o 
   4  -4  10       13.30       17.00      5.56 o 
  -5  -3  10        1.97        0.02     10.71 o 
  -4  -3  10       10.79       10.90     11.26 o 
  -3  -3  10       37.16       54.65      8.58 o 
  -2  -3  10      801.35      831.38     39.51 o 
  -1  -3  10      670.50      611.63     19.20 o 
   0  -3  10        2.40        0.18      2.59 o 
   1  -3  10        0.01        0.61      2.70 o 
   2  -3  10       78.46       81.05     15.79 o 
   3  -3  10       45.08       37.15      7.07 o 
   4  -3  10       42.06       37.29      7.37 o 
  -5  -2  10        2.20        0.02     10.09 o 
  -4  -2  10        0.40        0.24      8.25 o 
  -3  -2  10       34.47       36.12     12.11 o 
  -2  -2  10        3.25        0.00      4.36 o 
  -1  -2  10       73.75       66.99      6.86 o 
   0  -2  10      156.14      156.16      7.96 o 
   1  -2  10       38.05       44.41      7.57 o 
   2  -2  10       76.76       88.29     10.58 o 
   3  -2  10        3.99        0.06      5.05 o 
   4  -2  10        2.21        2.86      7.26 o 
  -5  -1  10        1.10        0.04      9.62 o 
  -4  -1  10        9.32        2.49      9.36 o 
  -3  -1  10      135.78      132.72     15.63 o 
  -2  -1  10        7.41        1.47      3.92 o 
  -1  -1  10       14.48       10.55      3.35 o 
   0  -1  10       68.93       86.57     16.76 o 
   1  -1  10       20.33        9.03      3.46 o 
   2  -1  10       16.80       24.63     11.48 o 
   3  -1  10       12.80        9.39     10.17 o 
   4  -1  10      144.53      219.15     27.37 o 
  -5   0  10        2.99       14.61     12.29 o 
  -4   0  10       26.27       26.84     11.06 o 
  -3   0  10      113.78      121.99     19.22 o 
  -2   0  10      129.48      122.94      6.87 o 
  -1   0  10       44.02       37.69      6.71 o 
   0   0  10        0.96        1.54      2.91 o 
   1   0  10      106.34      107.40      7.25 o 
   2   0  10        2.33        0.04      4.88 o 
   3   0  10       10.91        9.22      7.43 o 
   4   0  10       13.69        0.00     12.03 o 
  -5   1  10       13.65       11.22     13.24 o 
  -4   1  10       16.81        2.28      9.24 o 
  -3   1  10       32.17       18.05     10.31 o 
  -2   1  10        4.04        0.00      3.96 o 
  -1   1  10      147.31      130.41      7.25 o 
   0   1  10       46.20       43.90      6.83 o 
   1   1  10        2.31        5.60      5.21 o 
   2   1  10       62.09       60.62     10.03 o 
   3   1  10        2.12        0.00      9.90 o 
   4   1  10        0.10        0.34     12.90 o 
  -5   2  10        0.49        0.02     10.63 o 
  -4   2  10        0.16        6.31      9.14 o 
  -3   2  10        7.18        0.02      6.89 o 
  -2   2  10       48.29       29.38     13.22 o 
  -1   2  10       22.96       26.87      4.90 o 
   0   2  10      370.82      362.62     14.78 o 
   1   2  10      385.32      359.91     16.95 o 
   2   2  10       21.69       17.75     10.39 o 
   3   2  10       27.56       50.25     14.86 o 
   4   2  10       14.10        7.70     15.42 o 
  -5   3  10        3.77        4.29     12.65 o 
  -4   3  10        5.61        6.87      9.56 o 
  -3   3  10       10.95       12.69      6.88 o 
  -2   3  10       81.45      111.04     29.52 o 
  -1   3  10        1.10        0.49      4.59 o 
   0   3  10        0.38        0.36      3.49 o 
   1   3  10      145.68      178.00     14.11 o 
   2   3  10       90.85       53.55     13.75 o 
   3   3  10        0.00        0.20     10.59 o 
  -5   4  10       10.55        0.00     11.84 o 
  -4   4  10       10.77       28.18     12.80 o 
  -3   4  10       49.13       30.11      7.87 o 
  -2   4  10       61.07       49.48      8.90 o 
  -1   4  10      403.81      462.50     37.46 o 
   0   4  10        3.55        0.22      5.49 o 
   1   4  10        7.56       14.47     11.18 o 
   2   4  10       10.85       23.87     11.89 o 
   3   4  10       13.67        7.36     12.80 o 
  -4   5  10       14.00       10.96     10.94 o 
  -3   5  10        3.90        2.25      5.86 o 
  -2   5  10       66.06       73.13     15.53 o 
  -1   5  10       41.18       56.19      9.30 o 
   0   5  10       11.54        8.19     10.39 o 
   1   5  10       59.23       62.10     14.41 o 
   2   5  10       89.95       90.33     19.53 o 
   3   5  10       11.26        0.22     14.11 o 
  -4   6  10        2.30        0.02      8.61 o 
  -3   6  10        7.46        9.88      6.87 o 
  -2   6  10       10.94        5.79      6.11 o 
  -1   6  10        0.02        2.29      4.95 o 
   0   6  10        6.76        4.57      9.60 o 
   1   6  10        0.07        2.37      9.74 o 
   2   6  10       47.72       56.19     15.44 o 
  -4   7  10        0.76        0.02      6.76 o 
  -3   7  10       12.15        4.57      6.87 o 
  -2   7  10        7.21       14.57      7.26 o 
  -1   7  10        7.41        8.53      8.30 o 
   0   7  10       49.28       80.77     15.97 o 
   1   7  10        0.00        0.22     10.31 o 
   2   7  10        1.83        1.03     13.36 o 
  -3   8  10        0.01        1.61      7.50 o 
  -2   8  10        5.53        2.60      6.34 o 
  -1   8  10        8.42        0.12      8.17 o 
   0   8  10       72.21       88.78     17.46 o 
   1   8  10        3.00        0.14     10.67 o 
  -3   9  10        1.39        0.51      7.00 o 
  -2   9  10        0.00        1.06      6.29 o 
  -1   9  10        3.89        0.02     10.27 o 
   0   9  10        1.30        4.12     11.36 o 
  -1  10  10       19.32        8.93     11.80 o 
   1 -18  11        0.68        0.00     10.47 o 
  -1 -17  11       42.34       27.29     16.15 o 
   0 -17  11        4.33        6.47     13.14 o 
   1 -17  11        5.06        0.00     11.36 o 
   2 -17  11        3.00        0.02     10.92 o 
  -2 -16  11        1.30        0.00     16.07 o 
  -1 -16  11       21.38       39.09     15.34 o 
   0 -16  11       13.79       32.56     13.16 o 
   1 -16  11        5.40        0.00     10.21 o 
   2 -16  11        0.18        4.33     10.51 o 
  -2 -15  11        0.51        0.02     15.10 o 
  -1 -15  11       44.92       29.51     15.79 o 
   0 -15  11      115.31      124.01     19.47 o 
   1 -15  11        4.61        0.00      9.10 o 
   2 -15  11        3.53        0.04      9.74 o 
  -3 -14  11        1.38        5.52     16.80 o 
  -2 -14  11       12.97       19.51     14.49 o 
  -1 -14  11        5.54        3.01     10.69 o 
   0 -14  11      151.52      142.18     20.62 o 
   1 -14  11       37.15       17.71     10.47 o 
   2 -14  11       13.31        0.06      8.59 o 
   3 -14  11        0.31        0.04      7.44 o 
  -3 -13  11       28.45       21.81     16.11 o 
  -2 -13  11       16.97        5.84     13.91 o 
  -1 -13  11       11.81        9.68     10.94 o 
   0 -13  11        1.06        0.22      9.52 o 
   1 -13  11      167.40      142.54     15.10 o 
   2 -13  11        8.71        0.08      8.07 o 
   3 -13  11        2.80        0.00      6.89 o 
   4 -13  11        0.31        0.06     12.45 o 
  -4 -12  11        7.03        0.00     14.69 o 
  -3 -12  11        0.01        0.02     15.02 o 
  -2 -12  11       54.13       94.15     19.55 o 
  -1 -12  11       22.99       12.69     11.30 o 
   0 -12  11      121.07      144.32     18.09 o 
   1 -12  11      582.08      554.90     34.24 o 
   2 -12  11       36.13       40.35     12.21 o 
   3 -12  11        0.27        0.00      6.98 o 
   4 -12  11       25.57       39.75     11.66 o 
  -4 -11  11       14.96       14.51     15.95 o 
  -3 -11  11       87.06      106.16     20.46 o 
  -2 -11  11        0.79        1.41     12.21 o 
  -1 -11  11       51.90       27.53     10.71 o 
   0 -11  11       11.57       13.99      9.92 o 
   1 -11  11      192.67      164.78     15.95 o 
   2 -11  11      262.73      209.10     12.72 o 
   3 -11  11       14.23       12.11     13.53 o 
   4 -11  11       19.14       37.12     10.34 o 
  -4 -10  11       71.72       79.01     18.21 o 
  -3 -10  11       80.38      121.74     20.46 o 
  -2 -10  11        8.19        0.02      8.43 o 
  -1 -10  11       96.12       90.94     14.33 o 
   0 -10  11        0.10        0.02      7.48 o 
   1 -10  11        8.14        0.00      7.01 o 
   2 -10  11      258.59      226.77     13.22 o 
   3 -10  11        5.05        9.61      6.79 o 
   4 -10  11        8.62        0.58      9.01 o 
  -4  -9  11       32.78       31.96     14.96 o 
  -3  -9  11      400.54      384.84     29.03 o 
  -2  -9  11        0.20        0.67     10.21 o 
  -1  -9  11       20.65       21.79     10.11 o 
   0  -9  11      102.95      100.64     14.09 o 
   1  -9  11       12.68        2.43      7.48 o 
   2  -9  11       14.03        7.21      6.67 o 
   3  -9  11      119.67      152.63     14.86 o 
   4  -9  11        5.09       16.21      9.40 o 
  -4  -8  11       33.32       51.65     16.17 o 
  -3  -8  11        0.75        0.12     10.45 o 
  -2  -8  11       53.42       52.60     14.21 o 
  -1  -8  11       34.62       32.30     10.71 o 
   0  -8  11        2.50        1.13      6.08 o 
   1  -8  11        0.11        2.71      7.14 o 
   2  -8  11       30.50       35.34      7.94 o 
   3  -8  11        2.31        4.92      6.80 o 
   4  -8  11       26.51       26.87     10.13 o 
  -4  -7  11      144.16      166.80     19.59 o 
  -3  -7  11      477.63      458.22     30.10 o 
  -2  -7  11       21.32       31.27     11.62 o 
  -1  -7  11      151.26      126.21     12.29 o 
   0  -7  11       24.08       16.39      7.48 o 
   1  -7  11      156.35      141.18      8.92 o 
   2  -7  11       36.64       32.55      7.77 o 
   3  -7  11      301.52      358.89     22.68 o 
   4  -7  11        0.00        3.29      7.99 o 
  -5  -6  11       30.91       17.89     13.48 o 
  -4  -6  11        0.09        5.96     11.50 o 
  -3  -6  11       74.98      130.09     18.52 o 
  -2  -6  11      639.17      639.21     36.42 o 
  -1  -6  11      134.53      115.07     12.01 o 
   0  -6  11        7.83        6.15      4.98 o 
   1  -6  11       69.72       86.76      6.35 o 
   2  -6  11        0.69        0.55      5.35 o 
   3  -6  11      181.27      187.09     13.43 o 
   4  -6  11       31.78       39.85     11.32 o 
  -5  -5  11        4.01       15.50     13.02 o 
  -4  -5  11        1.63        0.93     10.39 o 
  -3  -5  11      380.13      429.39     28.10 o 
  -2  -5  11      160.92      166.96     11.46 o 
  -1  -5  11       40.37       46.59      7.28 o 
   0  -5  11       37.98       31.08      5.92 o 
   1  -5  11        0.04        2.32      3.35 o 
   2  -5  11       42.54       51.46     13.09 o 
   3  -5  11       36.66       36.78      8.20 o 
   4  -5  11       42.66       49.48      6.88 o 
  -5  -4  11       52.53       65.98     17.81 o 
  -4  -4  11      117.84      133.97     22.15 o 
  -3  -4  11      214.92      248.82     15.02 o 
  -2  -4  11        9.74        3.35      5.38 o 
  -1  -4  11        3.69        3.08      4.15 o 
   0  -4  11      151.21      138.29      6.58 o 
   1  -4  11       70.50       75.61      8.13 o 
   2  -4  11      131.77      144.97      8.54 o 
   3  -4  11      297.13      281.08     12.77 o 
   4  -4  11       53.43       48.72      7.62 o 
  -5  -3  11        9.62       21.37     13.91 o 
  -4  -3  11        5.50        3.46     10.23 o 
  -3  -3  11      105.27      132.40     12.10 o 
  -2  -3  11      338.24      318.19     16.32 o 
  -1  -3  11       29.49       35.48      6.49 o 
   0  -3  11       22.00       23.39      4.16 o 
   1  -3  11       88.54       91.35      8.74 o 
   2  -3  11       13.70        7.23      6.07 o 
   3  -3  11        8.95        7.31      5.77 o 
   4  -3  11       62.73       65.81      9.10 o 
  -5  -2  11       58.54       56.68     17.00 o 
  -4  -2  11       76.46       98.50     19.69 o 
  -3  -2  11        5.63        0.00      8.04 o 
  -2  -2  11       29.54       22.27      6.00 o 
  -1  -2  11        4.77        1.96      3.79 o 
   0  -2  11       10.57       11.90      3.64 o 
   1  -2  11      173.71      157.21     10.56 o 
   2  -2  11       48.61       59.91      9.76 o 
   3  -2  11        3.20        1.75      7.27 o 
   4  -2  11        0.32        0.04      6.67 o 
  -5  -1  11       21.73       21.49     13.64 o 
  -4  -1  11       40.69       55.73     15.52 o 
  -3  -1  11        0.94        0.00      7.16 o 
  -2  -1  11      121.71      130.01     33.94 o 
  -1  -1  11      470.71      434.59     15.64 o 
   0  -1  11       81.88      104.68     10.32 o 
   1  -1  11      121.49      126.55     17.86 o 
   2  -1  11      300.23      308.29     16.61 o 
   3  -1  11        0.28        0.00      7.05 o 
   4  -1  11       67.25      105.33     19.45 o 
  -5   0  11        5.05       12.84     11.34 o 
  -4   0  11        4.32        5.36      9.42 o 
  -3   0  11       19.03       22.07     11.85 o 
  -2   0  11        8.99        0.40      6.61 o 
  -1   0  11       50.84       43.91      8.74 o 
   0   0  11      210.44      220.92     10.44 o 
   1   0  11       13.37        8.56      8.41 o 
   2   0  11       12.75       10.82      9.54 o 
   3   0  11       21.89       21.67      8.11 o 
   4   0  11        1.50        0.46     11.76 o 
  -5   1  11       34.90       59.55     18.76 o 
  -4   1  11       66.15       87.64     18.78 o 
  -3   1  11       18.91        8.49      8.75 o 
  -2   1  11       70.94       76.99     15.82 o 
  -1   1  11      287.05      283.13     11.52 o 
   0   1  11       52.73       50.08      6.43 o 
   1   1  11      116.49      149.51     13.17 o 
   2   1  11        9.93        3.29      7.15 o 
   3   1  11       41.42       32.24     13.75 o 
  -5   2  11        1.24        0.02     12.15 o 
  -4   2  11       16.68        0.00      9.26 o 
  -3   2  11       40.34       55.32     14.61 o 
  -2   2  11       20.50       11.16      5.63 o 
  -1   2  11       65.89       71.69     11.30 o 
   0   2  11      264.87      253.50     11.39 o 
   1   2  11      723.95      775.15     64.62 o 
   2   2  11        8.15        5.13     10.45 o 
   3   2  11       35.00       52.45     16.70 o 
  -5   3  11       10.02       13.79     14.39 o 
  -4   3  11        0.27        0.00     10.25 o 
  -3   3  11       10.79        6.63      9.14 o 
  -2   3  11        6.80        2.32      5.55 o 
  -1   3  11       34.05       26.62      7.04 o 
   0   3  11        1.63        0.24      4.23 o 
   1   3  11      126.81      140.00     15.91 o 
   2   3  11       15.99        7.56     12.27 o 
   3   3  11       10.86        0.28     13.79 o 
  -4   4  11        0.00        0.00      9.26 o 
  -3   4  11        6.49        0.24      8.43 o 
  -2   4  11       63.06       75.16     13.55 o 
  -1   4  11        0.03        0.02      4.54 o 
   0   4  11       22.49       22.65      6.89 o 
   1   4  11        4.78        2.87     10.41 o 
   2   4  11       24.87       12.75     12.92 o 
  -4   5  11        4.61        1.60     10.83 o 
  -3   5  11       29.53       20.30      8.29 o 
  -2   5  11        0.03        0.10      4.99 o 
  -1   5  11        7.62       14.35      6.20 o 
   0   5  11        1.90        0.06      9.88 o 
   1   5  11        0.75        0.02      9.95 o 
   2   5  11       14.69       10.53     14.53 o 
  -4   6  11        5.42        0.02     10.39 o 
  -3   6  11        0.06        1.89      6.45 o 
  -2   6  11       45.14       39.67      8.69 o 
  -1   6  11        0.06        0.22      5.72 o 
   0   6  11        2.33        4.81     10.67 o 
   1   6  11       28.73       13.58     12.88 o 
   2   6  11        2.64        0.00     11.85 o 
  -3   7  11       26.67       37.04      8.85 o 
  -2   7  11        0.48        0.02      6.29 o 
  -1   7  11        0.00        2.28      8.85 o 
   0   7  11        2.68        0.08      9.10 o 
   1   7  11       22.99       11.18     13.89 o 
  -3   8  11        0.77        1.13      7.28 o 
  -2   8  11       10.71        4.62      7.19 o 
  -1   8  11        4.80       10.92     11.58 o 
   0   8  11       15.78       41.46     15.34 o 
  -1 -17  12       73.80       42.75     18.92 o 
   0 -17  12       29.67       23.87     14.96 o 
   1 -17  12       11.34       10.37     13.10 o 
   2 -17  12       14.22       21.69     13.48 o 
  -2 -16  12        0.47        0.00     14.96 o 
  -1 -16  12       11.61        8.37     15.50 o 
   0 -16  12        0.01        0.32     10.75 o 
   1 -16  12        6.44        4.61     11.24 o 
   2 -16  12       13.80        0.06     10.45 o 
  -2 -15  12        0.07        0.02     15.89 o 
  -1 -15  12       36.49       11.12     12.57 o 
   0 -15  12      140.51      131.02     18.70 o 
   1 -15  12       27.78       16.49     12.01 o 
   2 -15  12       10.48        1.68     10.87 o 
   3 -15  12       56.75       52.35     15.67 o 
  -3 -14  12        1.92        0.02     15.65 o 
  -2 -14  12        0.27        0.06     13.64 o 
  -1 -14  12      108.37       98.12     17.32 o 
   0 -14  12      107.88       75.34     14.65 o 
   1 -14  12      200.95      158.92     16.15 o 
   2 -14  12        0.08        0.16      9.64 o 
   3 -14  12        2.88        6.65     11.20 o 
  -3 -13  12       29.02       27.96     15.56 o 
  -2 -13  12       55.62       77.68     19.12 o 
  -1 -13  12       11.22        0.00      9.22 o 
   0 -13  12       64.71       57.51     13.38 o 
   1 -13  12        9.72        2.99      8.95 o 
   2 -13  12       24.64       33.01     12.11 o 
   3 -13  12       22.58       31.65     13.75 o 
  -3 -12  12       13.12       22.25     16.19 o 
  -2 -12  12        9.89        0.02     13.00 o 
  -1 -12  12      149.79      165.49     17.26 o 
   0 -12  12        4.46        0.16      8.77 o 
   1 -12  12        2.31        0.02      9.40 o 
   2 -12  12      149.71      149.09     16.27 o 
   3 -12  12        2.18        0.00      7.20 o 
   4 -12  12        0.60        0.02      8.88 o 
  -4 -11  12       28.67       29.73     16.35 o 
  -3 -11  12       61.21       47.76     17.83 o 
  -2 -11  12        2.86        0.00      9.82 o 
  -1 -11  12       67.93       57.26     14.86 o 
   0 -11  12       82.59       46.01     12.63 o 
   1 -11  12       62.39       37.37     11.22 o 
   2 -11  12      162.28      150.02     16.05 o 
   3 -11  12        2.24        0.04      7.30 o 
   4 -11  12       12.11        6.28      9.45 o 
  -4 -10  12       92.22      146.51     23.00 o 
  -3 -10  12       19.20       27.51     14.98 o 
  -2 -10  12       67.06       57.93     15.91 o 
  -1 -10  12       72.98       66.34     14.88 o 
   0 -10  12       82.07       78.83     13.50 o 
   1 -10  12       45.25       43.98     11.52 o 
   2 -10  12       74.31       60.48     14.49 o 
   3 -10  12      107.37      119.17     13.51 o 
   4 -10  12        6.03        9.96      9.64 o 
  -4  -9  12       23.84       50.23     15.85 o 
  -3  -9  12       44.03       48.05     14.51 o 
  -2  -9  12        8.49        9.84     10.11 o 
  -1  -9  12      102.26       86.70     14.23 o 
   0  -9  12      122.95      101.85     15.18 o 
   1  -9  12       10.94       10.77      8.35 o 
   2  -9  12        0.46        4.31      6.28 o 
   3  -9  12       36.23       44.71     23.69 o 
   4  -9  12        0.74        1.69      8.60 o 
  -4  -8  12        7.39        0.63     11.48 o 
  -3  -8  12        0.52        0.14     10.17 o 
  -2  -8  12       66.43       68.04     13.70 o 
  -1  -8  12        4.82        0.02      7.34 o 
   0  -8  12      270.31      237.00     17.53 o 
   1  -8  12      159.91      142.52     13.97 o 
   2  -8  12      890.57      933.73     35.94 o 
   3  -8  12        2.71        4.56      7.27 o 
   4  -8  12        4.80        0.00      9.11 o 
  -4  -7  12        0.03        0.77     12.51 o 
  -3  -7  12        4.72        2.32     10.07 o 
  -2  -7  12       83.04       93.85     15.40 o 
  -1  -7  12       56.14       40.04     10.49 o 
   0  -7  12       14.44        8.58      5.03 o 
   1  -7  12       75.34       73.31     13.62 o 
   2  -7  12      415.52      438.92     20.89 o 
   3  -7  12      246.19      267.23     16.55 o 
   4  -7  12        1.34        2.01      8.98 o 
  -5  -6  12       35.77       23.61     14.76 o 
  -4  -6  12        0.21        6.39     11.02 o 
  -3  -6  12       96.99      140.58     18.96 o 
  -2  -6  12       26.05       20.07      9.76 o 
  -1  -6  12       54.58       45.28     13.28 o 
   0  -6  12       71.41       92.07      9.53 o 
   1  -6  12        0.55        0.50      3.48 o 
   2  -6  12      267.22      242.68     14.11 o 
   3  -6  12        3.53        4.20      4.46 o 
   4  -6  12       30.87       32.93      6.21 o 
  -5  -5  12        0.66        9.68     13.16 o 
  -4  -5  12       25.60       23.35     14.27 o 
  -3  -5  12       92.88      118.63     13.37 o 
  -2  -5  12       59.22       61.87      9.40 o 
  -1  -5  12       13.72        6.14      5.85 o 
   0  -5  12       70.53       71.83     10.37 o 
   1  -5  12      465.24      460.60     42.89 o 
   2  -5  12      255.65      235.12     13.98 o 
   3  -5  12       27.59       30.76      6.60 o 
   4  -5  12       12.80       13.13      5.99 o 
  -5  -4  12       30.15       39.44     15.75 o 
  -4  -4  12        0.44        0.10     10.27 o 
  -3  -4  12        7.75       11.23      6.85 o 
  -2  -4  12      322.59      293.20     15.75 o 
  -1  -4  12      108.22      123.95     10.91 o 
   0  -4  12       99.89       94.99     10.64 o 
   1  -4  12      417.59      387.79     17.81 o 
   2  -4  12       19.55       15.05      5.79 o 
   3  -4  12       81.70      124.37     11.00 o 
   4  -4  12        9.72        7.40      6.21 o 
  -5  -3  12        9.69       19.75     13.32 o 
  -4  -3  12      109.92      134.03     23.23 o 
  -3  -3  12       40.35       43.44     14.41 o 
  -2  -3  12       37.16       33.96      7.45 o 
  -1  -3  12      180.52      166.37     10.67 o 
   0  -3  12       10.65       11.30      3.96 o 
   1  -3  12      324.73      320.27     15.90 o 
   2  -3  12        0.98        3.48      5.80 o 
   3  -3  12       30.08       27.22      9.44 o 
   4  -3  12       47.18       53.09      8.72 o 
  -5  -2  12       16.18       23.89     14.70 o 
  -4  -2  12       36.11       39.03     15.08 o 
  -3  -2  12       71.99      123.34     20.98 o 
  -2  -2  12      177.90      164.03     11.28 o 
  -1  -2  12       16.52       15.35      8.96 o 
   0  -2  12      249.12      228.48     10.51 o 
   1  -2  12      259.33      287.29     15.25 o 
   2  -2  12        0.53        0.02      5.96 o 
   3  -2  12        0.29        4.58      7.23 o 
   4  -2  12        1.28        2.93     13.44 o 
  -5  -1  12        0.92        0.00     10.23 o 
  -4  -1  12        0.63        7.28     10.15 o 
  -3  -1  12        5.09        0.02      7.34 o 
  -2  -1  12       29.48       31.84     12.19 o 
  -1  -1  12      744.77      825.84     33.24 o 
   0  -1  12      334.59      339.53     19.22 o 
   1  -1  12       92.94      127.44     11.55 o 
   2  -1  12       16.11        3.37      7.43 o 
   3  -1  12        0.16        0.05      7.44 o 
  -5   0  12        7.88       21.22     14.31 o 
  -4   0  12        5.91        0.02      8.87 o 
  -3   0  12        1.90        0.06      7.76 o 
  -2   0  12        8.87        0.18      7.28 o 
  -1   0  12       30.81       37.72      6.04 o 
   0   0  12     1145.41     1159.92     35.59 o 
   1   0  12       10.09        5.49      6.70 o 
   2   0  12       17.49        5.49      7.05 o 
   3   0  12       71.66       64.62     17.02 o 
  -4   1  12        4.42       11.42     11.36 o 
  -3   1  12       43.78       50.33     14.76 o 
  -2   1  12      107.13      156.80     22.32 o 
  -1   1  12        0.18        0.16      3.86 o 
   0   1  12      142.53      164.99      9.83 o 
   1   1  12       45.45       59.59     10.35 o 
   2   1  12        2.40        0.02      7.47 o 
   3   1  12        0.00        0.08     11.14 o 
  -4   2  12       14.31       12.43     11.58 o 
  -3   2  12        9.92        1.46      9.72 o 
  -2   2  12       13.65       15.79      9.50 o 
  -1   2  12       16.35        6.31      6.46 o 
   0   2  12       20.18       20.25      6.03 o 
   1   2  12      104.26      141.36     16.49 o 
   2   2  12        5.70        0.00     11.08 o 
   3   2  12        1.14        0.16     13.24 o 
  -4   3  12       22.69       16.19     11.87 o 
  -3   3  12       12.39        9.36     11.10 o 
  -2   3  12       15.95       19.35      7.89 o 
  -1   3  12       25.88       15.77     10.74 o 
   0   3  12       33.79       36.20      6.53 o 
   1   3  12       11.53        4.04      9.99 o 
   2   3  12       14.87        4.91     11.87 o 
  -4   4  12       25.87       24.98     14.01 o 
  -3   4  12       27.92       73.76     18.01 o 
  -2   4  12        1.63        3.24      5.84 o 
  -1   4  12       55.04       79.08     10.67 o 
   0   4  12        3.13        0.08      9.20 o 
   1   4  12        0.13        0.00     10.65 o 
   2   4  12        4.43        0.00     12.05 o 
  -4   5  12        3.44        7.84     12.03 o 
  -3   5  12       19.72       12.13     10.01 o 
  -2   5  12        8.97       13.96     10.37 o 
  -1   5  12        2.55        1.89      5.80 o 
   0   5  12        2.04        0.04      9.46 o 
   1   5  12       13.37       17.22     12.59 o 
  -3   6  12        0.08        6.16     10.87 o 
  -2   6  12       21.58       17.42      7.87 o 
  -1   6  12       17.53       25.37     14.22 o 
   0   6  12       37.71       34.32     12.77 o 
   1   6  12        0.27        4.08     12.41 o 
  -2   7  12        0.01        0.00      6.52 o 
  -1   7  12        0.13        2.69     11.32 o 
   0   7  12       17.30        0.08     11.91 o 
   0 -17  13      111.52      117.36     20.72 o 
   1 -17  13       14.73        6.43     13.08 o 
  -1 -16  13        0.89        0.00     12.13 o 
   0 -16  13        3.10        0.00     12.92 o 
   1 -16  13        3.53        0.00     12.15 o 
   2 -16  13       27.91        9.30     12.19 o 
  -2 -15  13       18.06       21.79     15.32 o 
  -1 -15  13       33.65       32.08     15.06 o 
   0 -15  13       58.68       42.25     15.20 o 
   1 -15  13       58.53       58.36     15.04 o 
   2 -15  13        9.26        5.86     11.32 o 
  -2 -14  13        0.01        2.61     14.47 o 
  -1 -14  13       77.53       57.26     16.11 o 
   0 -14  13        0.21        0.04     10.57 o 
   1 -14  13      272.26      250.56     21.57 o 
   2 -14  13        6.42        0.24      9.88 o 
   3 -14  13       27.06       30.99     15.12 o 
  -3 -13  13        0.00        0.04     16.45 o 
  -2 -13  13      118.06      168.56     24.68 o 
  -1 -13  13       14.11        7.34     11.87 o 
   0 -13  13       96.92       81.60     16.37 o 
   1 -13  13       37.30       51.89     14.11 o 
   2 -13  13        7.72        8.39     10.37 o 
   3 -13  13        1.62        4.10     13.04 o 
  -3 -12  13        3.80        0.14     10.35 o 
  -2 -12  13       39.68       50.70     15.20 o 
  -1 -12  13      110.23      140.93     20.90 o 
   0 -12  13        1.75        1.76      9.70 o 
   1 -12  13      112.97       97.95     16.37 o 
   2 -12  13       10.29        0.16     10.67 o 
   3 -12  13        1.04        0.00     11.16 o 
  -3 -11  13        3.77        0.26     14.15 o 
  -2 -11  13        3.22        0.02     11.78 o 
  -1 -11  13       90.94       90.47     16.27 o 
   0 -11  13      238.48      205.21     18.07 o 
   1 -11  13       98.04       71.94     13.60 o 
   2 -11  13        0.44        0.04      9.00 o 
   3 -11  13       16.87       32.24     13.79 o 
  -4 -10  13        1.88        0.14     14.37 o 
  -3 -10  13       10.72        6.41     11.42 o 
  -2 -10  13       25.80       20.58     12.98 o 
  -1 -10  13        0.98        0.02      7.58 o 
   0 -10  13      223.39      191.24     17.52 o 
   1 -10  13        2.37        0.02      7.68 o 
   2 -10  13       57.27       46.43     13.22 o 
   3 -10  13        3.47        6.42      7.72 o 
   4 -10  13        0.15        0.31      9.34 o 
  -4  -9  13        0.37        0.30     15.00 o 
  -3  -9  13       12.50        0.28     10.83 o 
  -2  -9  13        0.11        0.00      8.43 o 
  -1  -9  13       98.18       98.38     14.86 o 
   0  -9  13       46.79       36.91     11.44 o 
   1  -9  13        5.61        0.08      7.66 o 
   2  -9  13        0.07        0.59      9.52 o 
   3  -9  13       20.75       22.10      9.44 o 
   4  -9  13        9.84        4.03      9.88 o 
  -4  -8  13        5.77        0.42     12.67 o 
  -3  -8  13        0.80        1.84     10.92 o 
  -2  -8  13        3.77        0.00      9.38 o 
  -1  -8  13      136.69      121.87     17.06 o 
   0  -8  13      183.41      177.17     15.95 o 
   1  -8  13        6.51        0.14      7.28 o 
   2  -8  13        0.71        0.10      7.68 o 
   3  -8  13       37.53       59.52     15.55 o 
   4  -8  13        8.91        1.20     10.33 o 
  -4  -7  13       18.76       25.17     14.41 o 
  -3  -7  13       92.18      111.70     17.42 o 
  -2  -7  13       69.13       83.48     14.59 o 
  -1  -7  13        6.05        0.10      4.82 o 
   0  -7  13       86.55       85.22      9.57 o 
   1  -7  13       11.01        0.42      8.21 o 
   2  -7  13       22.78       23.42      5.41 o 
   3  -7  13        3.26        4.02      4.66 o 
   4  -7  13        7.65        6.74      5.20 o 
  -4  -6  13        6.91        9.38     13.30 o 
  -3  -6  13       36.25       42.94      9.96 o 
  -2  -6  13      144.32      154.62     25.67 o 
  -1  -6  13        8.63        1.83      5.30 o 
   0  -6  13       89.68       89.45      9.35 o 
   1  -6  13        9.18        7.82      9.52 o 
   2  -6  13       28.40       20.94      6.66 o 
   3  -6  13       11.47       13.36      7.51 o 
   4  -6  13        0.01        0.30      4.88 o 
  -4  -5  13       55.68       86.51     20.13 o 
  -3  -5  13      157.49      175.59     13.04 o 
  -2  -5  13        6.90       11.25      6.51 o 
  -1  -5  13        3.46        0.04      4.08 o 
   0  -5  13        6.84        8.92      5.00 o 
   1  -5  13       65.59       68.30      8.16 o 
   2  -5  13      141.87      176.75     10.20 o 
   3  -5  13        4.54        0.06      5.21 o 
   4  -5  13        6.81        0.04      5.72 o 
  -4  -4  13       20.23       19.36     13.26 o 
  -3  -4  13        6.70        0.02      9.62 o 
  -2  -4  13      382.16      361.27     18.88 o 
  -1  -4  13        0.40        0.02      4.74 o 
   0  -4  13       22.05       21.01     12.48 o 
   1  -4  13        2.37        0.14      5.22 o 
   2  -4  13       44.95       34.47      8.78 o 
   3  -4  13       16.26       13.72      8.37 o 
  -4  -3  13       41.41       36.67     14.21 o 
  -3  -3  13       34.89       38.30     13.48 o 
  -2  -3  13      152.60      152.74     11.22 o 
  -1  -3  13      479.40      439.06     22.39 o 
   0  -3  13      123.35      122.91      9.25 o 
   1  -3  13        2.71        1.82      5.42 o 
   2  -3  13      173.17      161.65     12.24 o 
   3  -3  13       21.44       16.24      8.95 o 
  -4  -2  13       77.44      114.27     21.71 o 
  -3  -2  13       23.91       30.89     12.11 o 
  -2  -2  13      122.00      213.65     25.31 o 
  -1  -2  13       48.22       63.89     11.65 o 
   0  -2  13       56.35       62.40      9.02 o 
   1  -2  13       33.39       31.16      7.77 o 
   2  -2  13        5.17        2.35      7.25 o 
   3  -2  13        9.15        3.83      8.13 o 
  -4  -1  13        0.22        6.57     10.41 o 
  -3  -1  13        4.68        3.54      9.02 o 
  -2  -1  13       16.36       12.37      9.56 o 
  -1  -1  13      652.61      709.01     30.90 o 
   0  -1  13        7.89        8.68      4.97 o 
   1  -1  13        0.17        1.51      5.99 o 
   2  -1  13        4.16        5.39      7.61 o 
   3  -1  13        6.00        5.00      9.17 o 
  -4   0  13        0.01        0.00     10.59 o 
  -3   0  13        3.36        0.06      9.46 o 
  -2   0  13        4.10        0.18      7.56 o 
  -1   0  13       12.89       17.11      6.87 o 
   0   0  13      218.77      257.13     12.28 o 
   1   0  13      127.14      154.55     15.02 o 
   2   0  13        2.66        5.58      8.18 o 
   3   0  13        7.78        0.04     11.10 o 
  -4   1  13       32.97       55.63     17.08 o 
  -3   1  13       54.08       73.13     16.41 o 
  -2   1  13        1.14        1.19      9.20 o 
  -1   1  13       28.50       14.41      9.64 o 
   0   1  13       66.72       74.08      8.37 o 
   1   1  13       16.22       23.98     11.48 o 
   2   1  13        2.79        0.02      7.49 o 
  -4   2  13        3.48        0.00     11.52 o 
  -3   2  13       21.01       41.70     15.46 o 
  -2   2  13       77.96      137.51     22.46 o 
  -1   2  13       45.22       55.50      8.79 o 
   0   2  13        0.71        0.14      4.40 o 
   1   2  13        3.36        0.00      7.63 o 
   2   2  13        4.12        9.28     11.14 o 
  -4   3  13        9.29       13.91     12.77 o 
  -3   3  13       13.63       16.92     11.74 o 
  -2   3  13       31.42       58.32     14.19 o 
  -1   3  13        0.07        0.02      5.65 o 
   0   3  13        2.64        4.87      6.47 o 
   1   3  13       24.89       17.69     12.37 o 
   2   3  13       13.96        0.34     13.79 o 
  -3   4  13        9.69        0.24      9.56 o 
  -2   4  13        1.33        0.20      8.11 o 
  -1   4  13        5.42        4.00      5.80 o 
   0   4  13        0.61        0.04     10.45 o 
   1   4  13       10.12        1.29     12.11 o 
  -3   5  13       12.86       15.73     12.17 o 
  -2   5  13       22.26       25.93     13.68 o 
  -1   5  13        4.63        8.78      9.67 o 
   0   5  13        2.09        8.67     11.52 o 
   1   5  13       42.22       40.41     15.30 o 
  -2   6  13        5.00        3.86      7.02 o 
  -1   6  13        7.14        8.80      7.38 o 
   0   6  13        1.30        7.48     12.15 o 
  -1 -16  14        0.02        0.00     14.65 o 
   0 -16  14       15.46        0.00     13.18 o 
   1 -16  14        7.98        0.02     12.07 o 
  -2 -15  14       33.07       20.90     17.00 o 
  -1 -15  14       54.08       73.56     18.39 o 
   0 -15  14        6.78        0.00     12.19 o 
   1 -15  14        8.41        4.37     12.43 o 
   2 -15  14        1.02        5.60     12.37 o 
  -2 -14  14        3.95       17.06     15.46 o 
  -1 -14  14       11.69       15.99     14.47 o 
   0 -14  14      101.86       75.29     16.49 o 
   1 -14  14       15.02        0.00     10.98 o 
   2 -14  14        9.70        0.24     11.82 o 
  -3 -13  14       10.76        0.10     14.25 o 
  -2 -13  14       27.29       52.29     17.00 o 
  -1 -13  14        4.87        0.04      9.99 o 
   0 -13  14        2.13       11.14     10.53 o 
   1 -13  14        9.61        5.19     11.82 o 
   2 -13  14        1.01        1.70     11.08 o 
   3 -13  14        0.14        0.00     11.24 o 
  -3 -12  14        6.52        0.30     13.56 o 
  -2 -12  14        7.63       13.54     13.79 o 
  -1 -12  14       14.00       10.77     10.71 o 
   0 -12  14        1.82        0.06      8.77 o 
   1 -12  14       60.14       47.58     13.44 o 
   2 -12  14        1.30        0.18     10.05 o 
   3 -12  14        1.46        2.99     13.22 o 
  -3 -11  14        1.24        0.47     13.46 o 
  -2 -11  14        0.27        4.73     11.12 o 
  -1 -11  14      127.16      107.35     17.38 o 
   0 -11  14       14.21       13.32     11.85 o 
   1 -11  14       10.37        6.95      9.64 o 
   2 -11  14       32.09       25.06     12.15 o 
   3 -11  14       15.15       18.78     13.89 o 
  -3 -10  14        4.65        0.51     11.97 o 
  -2 -10  14        1.37        0.02     11.28 o 
  -1 -10  14        8.34        4.75     10.61 o 
   0 -10  14       46.34       69.92     14.53 o 
   1 -10  14       17.29       11.26      9.60 o 
   2 -10  14       19.94       22.15     11.36 o 
   3 -10  14       26.80       36.83     15.34 o 
  -4  -9  14       11.52        7.94     12.51 o 
  -3  -9  14        0.47        0.40     10.73 o 
  -2  -9  14       11.84       22.30     12.49 o 
  -1  -9  14       99.10      103.74     16.92 o 
   0  -9  14      237.71      228.15     19.14 o 
   1  -9  14        0.01        0.06      7.98 o 
   2  -9  14       38.18       35.76     11.89 o 
   3  -9  14        0.88        0.04     11.48 o 
  -3  -8  14        0.55        9.18     12.23 o 
  -2  -8  14       55.27       67.71     14.37 o 
  -1  -8  14       64.61       67.46     12.37 o 
   0  -8  14        0.75        0.04      8.75 o 
   1  -8  14       67.77       51.52     13.26 o 
   2  -8  14       53.14       92.05     17.65 o 
   3  -8  14       12.32       12.70      5.00 o 
  -4  -7  14        0.38        1.90     12.13 o 
  -3  -7  14      194.92      213.90     14.99 o 
  -2  -7  14        0.77       10.10      6.87 o 
  -1  -7  14       14.64       13.06      6.77 o 
   0  -7  14      307.37      304.78     22.62 o 
   1  -7  14       20.48       35.45     11.24 o 
   2  -7  14        7.25        9.14     11.30 o 
   3  -7  14        9.19        0.60      4.98 o 
  -4  -6  14        0.20        7.74     12.49 o 
  -3  -6  14        3.42        9.81      7.73 o 
  -2  -6  14      240.66      241.13     15.27 o 
  -1  -6  14        1.23        0.14      5.26 o 
   0  -6  14        0.66        0.00      7.36 o 
   1  -6  14      336.01      359.53     25.15 o 
   2  -6  14        2.65        0.10      6.54 o 
   3  -6  14       32.09       42.34      9.42 o 
  -4  -5  14       34.36       65.98     18.58 o 
  -3  -5  14        2.93        4.65     10.71 o 
  -2  -5  14       19.04       17.30     10.14 o 
  -1  -5  14        9.88        4.87      5.47 o 
   0  -5  14        0.68        0.00      5.92 o 
   1  -5  14        2.99       10.23      9.46 o 
   2  -5  14       56.82       62.98     10.34 o 
   3  -5  14        7.84        7.38      8.28 o 
  -4  -4  14       40.78       20.64     13.46 o 
  -3  -4  14        0.02        0.02      8.49 o 
  -2  -4  14      143.66      154.05     13.44 o 
  -1  -4  14      117.53      129.13     10.15 o 
   0  -4  14       68.93      101.96     15.50 o 
   1  -4  14       92.52      157.36     21.41 o 
   2  -4  14       22.86       30.92      8.18 o 
   3  -4  14        1.54        0.12      8.25 o 
  -4  -3  14        7.41        1.78     11.60 o 
  -3  -3  14       67.56       77.98     17.89 o 
  -2  -3  14       56.57       60.45      9.32 o 
  -1  -3  14      187.86      187.07     12.44 o 
   0  -3  14       40.13       54.76     12.79 o 
   1  -3  14       95.77      118.61     17.57 o 
   2  -3  14       31.59       41.49      9.69 o 
   3  -3  14        1.97        1.08      8.03 o 
  -4  -2  14       59.55       90.39     20.35 o 
  -3  -2  14        0.48        0.00      8.89 o 
  -2  -2  14        0.18        0.10      7.80 o 
  -1  -2  14        4.84        0.83      5.53 o 
   0  -2  14        8.18       18.03      9.44 o 
   1  -2  14        6.70        0.08      6.05 o 
   2  -2  14        9.64       11.55      8.81 o 
   3  -2  14       21.02       15.27      9.42 o 
  -4  -1  14        8.82       12.11     12.84 o 
  -3  -1  14       31.52       33.55     14.35 o 
  -2  -1  14        8.40        0.08      8.95 o 
  -1  -1  14       23.87       47.90     11.27 o 
   0  -1  14      119.38      171.61     20.72 o 
   1  -1  14        0.04        1.05      6.79 o 
   2  -1  14        6.50        3.45      8.67 o 
  -4   0  14        0.93        3.29     11.50 o 
  -3   0  14       22.54       23.29     13.06 o 
  -2   0  14        2.04        6.04     10.25 o 
  -1   0  14        4.02        0.06      8.11 o 
   0   0  14        2.39        9.78      9.74 o 
   1   0  14       11.25        7.06      7.71 o 
   2   0  14       28.05       30.82     10.37 o 
  -4   1  14       30.40       45.06     16.98 o 
  -3   1  14        5.01        0.04     10.39 o 
  -2   1  14       26.63       26.22     11.93 o 
  -1   1  14        0.66        0.85      8.35 o 
   0   1  14       36.20       52.09      9.64 o 
   1   1  14        5.95        5.57      7.84 o 
   2   1  14        4.30       12.20     10.38 o 
  -3   2  14       16.10       26.36     13.14 o 
  -2   2  14        6.72        0.10      8.75 o 
  -1   2  14       14.02        7.26      8.95 o 
   0   2  14       20.99       38.73     12.65 o 
   1   2  14        6.96        4.82      8.31 o 
  -3   3  14        0.06        0.06      9.68 o 
  -2   3  14        0.33        0.18      9.66 o 
  -1   3  14        0.39        6.17      9.92 o 
   0   3  14       14.53        9.34     10.87 o 
   1   3  14       34.64       20.33     13.42 o 
  -2   4  14        4.27        0.06      8.93 o 
  -1   4  14        7.96       12.49     11.14 o 
   0   4  14       38.49       45.58     14.25 o 
  -2   5  14        1.37        6.39     11.42 o 
  -1   5  14       10.90        8.12      8.94 o 
   0 -16  15        0.12        0.00     12.77 o 
  -1 -15  15        9.46       14.86     14.23 o 
   0 -15  15        4.51        8.59     12.15 o 
   1 -15  15        3.60        0.95     12.31 o 
  -2 -14  15        4.34       22.78     17.12 o 
  -1 -14  15        8.48        0.73     13.89 o 
   0 -14  15       76.14       74.32     17.48 o 
   1 -14  15        6.96        0.02     11.85 o 
   2 -14  15        0.58        0.18     11.50 o 
  -2 -13  15        1.76        0.14     14.09 o 
  -1 -13  15        0.03        0.08      9.76 o 
   0 -13  15       46.85       52.51     15.60 o 
   1 -13  15       38.32       29.21     13.87 o 
   2 -13  15        2.57        0.22     11.68 o 
  -3 -12  15        4.57        0.36     13.83 o 
  -2 -12  15       17.52       18.09     14.84 o 
  -1 -12  15       10.74        8.43     12.55 o 
   0 -12  15       16.05        3.72     10.89 o 
   1 -12  15       26.44        8.41     11.95 o 
   2 -12  15        8.16        0.91     10.69 o 
  -3 -11  15        0.71        6.10     14.23 o 
  -2 -11  15        1.39        0.08     11.60 o 
  -1 -11  15       41.70       51.16     13.20 o 
   0 -11  15        3.96        2.06      9.08 o 
   1 -11  15       15.88       22.19     10.71 o 
   2 -11  15       36.45       28.26     13.68 o 
   3 -11  15        5.51        7.11     14.88 o 
  -3 -10  15        0.10        1.35     13.58 o 
  -2 -10  15       10.30        3.92     12.17 o 
  -1 -10  15      199.11      202.21     19.51 o 
   0 -10  15       76.41       95.51     16.76 o 
   1 -10  15       76.57       82.92     14.88 o 
   2 -10  15        9.55       37.46     14.80 o 
   3 -10  15        3.15       12.67     13.91 o 
  -3  -9  15       27.51       15.04     14.13 o 
  -2  -9  15        1.71        4.79     11.42 o 
  -1  -9  15        5.39        2.77      6.66 o 
   0  -9  15      232.96      208.40     18.70 o 
   1  -9  15        8.21        0.02      8.97 o 
   2  -9  15       62.09       50.76     15.36 o 
   3  -9  15        5.82       16.62     14.69 o 
  -3  -8  15        4.09        7.60      8.50 o 
  -2  -8  15        7.33       13.56      8.41 o 
  -1  -8  15        4.01        5.29      6.71 o 
   0  -8  15        2.39        6.69     10.19 o 
   1  -8  15      134.69      170.80     20.74 o 
   2  -8  15       40.37       29.75     14.11 o 
   3  -8  15        0.00        0.00     13.42 o 
  -4  -7  15        3.74       27.29     14.51 o 
  -3  -7  15      159.66      186.96     38.70 o 
  -2  -7  15      213.15      216.13     14.43 o 
  -1  -7  15      148.48      150.54     14.71 o 
   0  -7  15      152.55      132.26     14.19 o 
   1  -7  15        3.69        5.36     10.61 o 
   2  -7  15        0.52        0.02     10.63 o 
   3  -7  15       12.20        4.75     14.03 o 
  -4  -6  15       33.58       48.15     18.17 o 
  -3  -6  15        3.03        0.00     11.12 o 
  -2  -6  15       26.47       29.50      9.10 o 
  -1  -6  15       33.40       22.51      7.86 o 
   0  -6  15       64.90       89.10     14.72 o 
   1  -6  15      324.76      364.75     27.53 o 
   2  -6  15       12.19        8.63     10.57 o 
   3  -6  15        0.85        2.23      8.04 o 
  -4  -5  15        0.69        1.88     12.65 o 
  -3  -5  15       34.35       22.82     12.86 o 
  -2  -5  15        6.59        9.69      7.15 o 
  -1  -5  15        1.83        0.08      5.70 o 
   0  -5  15        4.54       15.42     10.39 o 
   1  -5  15       60.22       75.66     16.55 o 
   2  -5  15       12.43        4.45     11.95 o 
   3  -5  15        5.70        6.65      8.48 o 
  -4  -4  15       31.79       36.34     14.96 o 
  -3  -4  15        4.09        1.21     10.53 o 
  -2  -4  15       13.32       13.21      8.15 o 
  -1  -4  15      221.48      252.01     14.87 o 
   0  -4  15       11.87       25.65     10.89 o 
   1  -4  15        9.05        8.09     11.26 o 
   2  -4  15       13.61       27.28      9.05 o 
  -4  -3  15       37.60       48.35     17.00 o 
  -3  -3  15       14.57       30.30     13.83 o 
  -2  -3  15        1.29        0.12      9.20 o 
  -1  -3  15        1.29        2.39      6.22 o 
   0  -3  15      107.50      163.38     21.02 o 
   1  -3  15       72.60      101.27     18.15 o 
   2  -3  15        6.49        6.68      8.44 o 
  -4  -2  15        7.06        7.54     12.77 o 
  -3  -2  15       35.27       42.89     15.32 o 
  -2  -2  15       72.18      127.53     20.56 o 
  -1  -2  15        3.58       14.67      7.13 o 
   0  -2  15       12.72        8.41     10.47 o 
   1  -2  15        3.91        3.38     11.82 o 
   2  -2  15       17.13       25.65     14.80 o 
  -3  -1  15        5.96        9.95     12.49 o 
  -2  -1  15       18.10       25.25     12.09 o 
  -1  -1  15       43.82       45.20     12.75 o 
   0  -1  15        0.09        7.01     10.51 o 
   1  -1  15        9.69        0.20     12.57 o 
   2  -1  15        6.64        6.12      8.72 o 
  -3   0  15       38.66       61.35     18.37 o 
  -2   0  15        1.66        1.90      9.90 o 
  -1   0  15        1.50        0.02      7.92 o 
   0   0  15       15.31       13.52     11.84 o 
   1   0  15        0.78        2.51      7.83 o 
  -3   1  15       16.69       26.28     15.28 o 
  -2   1  15       17.73        1.78     11.66 o 
  -1   1  15        0.26        0.00      8.77 o 
   1   1  15        7.57        6.16      8.59 o 
  -3   2  15        1.10        0.00     11.87 o 
  -2   2  15        8.33       21.04     12.49 o 
  -1   2  15       14.18        3.98      9.66 o 
   1   2  15        6.07        2.70      9.04 o 
  -2   3  15        4.40        7.14     10.33 o 
  -1   3  15        0.53        5.09      9.36 o 
   0 -15  16        1.34        0.00     12.59 o 
  -1 -14  16        0.19       10.55     13.34 o 
   0 -14  16        0.99        0.00     11.34 o 
   1 -14  16       10.92       13.70     14.11 o 
  -2 -13  16        2.35        5.26     14.70 o 
  -1 -13  16       11.23        1.84     13.28 o 
   0 -13  16       15.71        0.00     10.79 o 
   1 -13  16        0.31        0.02     11.58 o 
  -2 -12  16       24.56       30.93     16.19 o 
  -1 -12  16       12.49        4.45     13.72 o 
   0 -12  16       25.67       14.03     11.32 o 
   1 -12  16        3.84        1.29     12.17 o 
   2 -12  16        0.06        0.08     12.61 o 
  -2 -11  16        1.94        0.06     12.11 o 
  -1 -11  16        0.10        0.04     10.49 o 
   0 -11  16       25.82       29.47     14.03 o 
   1 -11  16        2.49        7.07     10.53 o 
   2 -11  16        3.71        0.02     12.49 o 
  -3 -10  16        0.00        3.78     13.74 o 
  -2 -10  16        1.03        0.04     10.39 o 
  -1 -10  16       33.85       43.76     14.80 o 
   0 -10  16       49.83       25.83     12.86 o 
   1 -10  16       15.32       13.52     11.93 o 
   2 -10  16       32.35       51.73     16.21 o 
  -3  -9  16       60.60       97.35     19.20 o 
  -2  -9  16        0.25        2.19      7.99 o 
  -1  -9  16        3.15        4.86      7.88 o 
   0  -9  16       32.01       25.19     12.35 o 
   1  -9  16        2.88        0.00      9.95 o 
   2  -9  16        1.95        0.00     11.06 o 
  -3  -8  16        0.88        8.83      8.46 o 
  -2  -8  16        0.50        0.06      7.02 o 
  -1  -8  16       13.97       18.51      8.20 o 
   0  -8  16        5.46        7.88     10.83 o 
   1  -8  16       41.25       54.25     14.47 o 
   2  -8  16        0.25        3.66     12.67 o 
  -3  -7  16       22.40       20.17     13.58 o 
  -2  -7  16       97.69      153.01     20.40 o 
  -1  -7  16        1.91        0.10      6.37 o 
   0  -7  16        0.13        0.00      9.18 o 
   1  -7  16       50.26       79.12     17.18 o 
   2  -7  16       15.26       29.05     14.65 o 
  -3  -6  16        0.00        0.00     10.13 o 
  -2  -6  16       72.56       66.13     14.61 o 
  -1  -6  16        6.00        6.87      8.00 o 
   0  -6  16      113.74      142.48     19.65 o 
   1  -6  16        0.06        0.00      9.18 o 
   2  -6  16       11.02       20.72     12.25 o 
  -3  -5  16       44.33       44.61     15.36 o 
  -2  -5  16        2.76        0.18      6.48 o 
  -1  -5  16        1.40        1.36      5.99 o 
   0  -5  16        0.42        0.02      9.76 o 
   1  -5  16       50.21       73.33     15.71 o 
   2  -5  16        8.65        6.65     12.59 o 
  -3  -4  16        0.47        0.00      9.32 o 
  -2  -4  16       12.47       15.52     12.57 o 
  -1  -4  16       48.61       72.12     10.65 o 
   0  -4  16        1.13        7.94     11.54 o 
   1  -4  16       57.18       96.80     18.90 o 
   2  -4  16        7.18       12.21     13.40 o 
  -3  -3  16       20.30       18.47     13.44 o 
  -2  -3  16       32.39       25.04     12.23 o 
  -1  -3  16       54.56      101.28     28.33 o 
   0  -3  16        3.68        1.88     10.89 o 
   1  -3  16        6.82        7.24     11.62 o 
   2  -3  16        1.07        0.00     14.57 o 
  -3  -2  16       44.35       58.27     17.18 o 
  -2  -2  16       34.03       51.18     14.25 o 
  -1  -2  16        2.85        2.24      9.42 o 
   0  -2  16       23.90       34.63     13.54 o 
   1  -2  16        1.73        0.00     12.96 o 
  -3  -1  16        1.56        0.02     11.20 o 
  -2  -1  16       16.43       37.23     13.60 o 
  -1  -1  16        8.86        0.02     10.39 o 
   0  -1  16        1.72        2.10     12.35 o 
   1  -1  16        5.84        9.56     14.90 o 
  -2   0  16        3.28        6.08     11.64 o 
  -1   0  16        0.96        0.00      9.18 o 
   0   0  16        3.74       17.48     15.46 o 
   1   0  16        0.09        0.00     12.27 o 
  -2   1  16        0.37        5.07     10.63 o 
  -1   1  16        1.75        0.00      8.61 o 
  -1 -13  17        7.82        0.10     14.01 o 
   0 -13  17        2.15        0.44     13.34 o 
  -1 -12  17       61.80       34.06     16.60 o 
   0 -12  17       36.56       38.14     15.48 o 
   1 -12  17        3.85       23.43     14.27 o 
  -2 -11  17        3.95        0.02     13.44 o 
  -1 -11  17       27.34       41.32     15.40 o 
   0 -11  17       15.47       19.61     12.07 o 
   1 -11  17        0.59        0.00     10.90 o 
  -2 -10  17       16.09       23.64      9.80 o 
  -1 -10  17        0.58        0.02     11.84 o 
   0 -10  17       32.31       44.02     14.61 o 
   1 -10  17        0.71       10.13     12.73 o 
  -2  -9  17        8.18        8.15      8.21 o 
  -1  -9  17       24.98       46.69     14.78 o 
   0  -9  17        7.88        1.27     11.87 o 
   1  -9  17       15.50       18.86     14.55 o 
  -2  -8  17        4.83        8.84      7.70 o 
  -1  -8  17        1.88        0.02     10.63 o 
   0  -8  17        5.71        0.00      9.72 o 
   1  -8  17       20.96        8.11     13.34 o 
  -3  -7  17        1.36        0.02     10.33 o 
  -2  -7  17        7.26        3.13      7.32 o 
  -1  -7  17        0.34        8.77     11.32 o 
   0  -7  17       18.02       43.94     14.47 o 
   1  -7  17       35.41       68.28     16.49 o 
  -3  -6  17        0.27        1.56     10.33 o 
  -2  -6  17        0.00        0.50      6.52 o 
  -1  -6  17       15.68        9.68     12.29 o 
   0  -6  17       35.72       42.45     15.02 o 
   1  -6  17       23.65       49.75     16.66 o 
  -3  -5  17        0.04        1.72     10.45 o 
  -2  -5  17        0.94        0.12      9.86 o 
  -1  -5  17        2.31        1.17     10.47 o 
   0  -5  17       13.92       20.56     12.79 o 
   1  -5  17        8.14        6.45     13.50 o 
  -2  -4  17       30.49       23.97     12.63 o 
  -1  -4  17        1.03        6.19     11.50 o 
   0  -4  17       30.80       51.54     16.31 o 
   1  -4  17        4.88        0.00     12.25 o 
  -2  -3  17        2.42        8.49     11.85 o 
   0  -3  17        1.45        2.08     11.56 o 
   1  -3  17        1.56        0.00     13.16 o 
  -2  -2  17        3.13        0.00     11.58 o 
   0  -2  17       28.07       64.90     17.77 o 
  -2  -1  17        4.05        0.73     10.37 o 
   0  -1  17        0.63        3.27     14.47 o 
   0 -11  18       10.88       25.31     14.57 o 
  -1 -10  18       17.31       12.82     14.53 o 
   0 -10  18        9.63       27.77     13.26 o 
  -1  -9  18       14.45       11.66     13.81 o 
   0  -9  18        3.39        0.00      9.66 o 
  -1  -8  18        1.69       19.26     13.70 o 
   0  -8  18       16.51       41.17     15.58 o 
  -2  -7  18       10.15       18.14      9.69 o 
  -1  -7  18        8.81       15.75     11.72 o 
   0  -7  18       34.14       70.08     18.43 o 
  -2  -6  18        0.23        3.98     10.15 o 
  -1  -6  18        1.10       21.63     12.53 o 
   0  -6  18        3.42        0.02     12.71 o 
  -1  -5  18       33.40       90.72     19.69 o 
   0  -5  18        0.05        1.33     13.60 o 
                                                 
